# Supplementary material for: Relative Prevalence of Grapevine Leafroll-Associated Virus Species in Wine Grape-Growing Regions of California
Source: PLoS One. 2015 Nov 3;10(11):e0142120. doi: 10.1371/journal.pone.0142120 (PMC4631472; doi:10.1371/journal.pone.0142120)
Supplement: S1 File — Worksheet “ThreeRegions” includes data from the regions surveyed for this study for GLRaV-1, -2, -3, -4LV, and -7, as well as varietal and planting date information when available. Worksheet “FourRegions” includes data from the three regions for this study and data from the North Coast region that were collected for Sharma et al. 2011, for GLRaV-1, -2, -3, and -4LV. Worksheet “AbbreviationsExplained” lists the abbreviations that were used in the other two worksheets. (XLSX) [file pone.0142120.s001.xlsx]

## Sheet: ThreeRegions
region	site	Varietal	Rootstock	Year Planted	Date Sampled	Field Notes	Sample	lr1	lr2	lr3	lr4lv	lr7	mixed	positive	samples
amel	a11	Barbera			2010-11-10	Pseudococcus maritimus and Ferrisia gilli	8	0	1	0	0	0	0	1	1
amel	a11	Barbera			2010-11-10	Pseudococcus maritimus and Ferrisia gilli	15	0	1	0	0	0	0	1	1
amel	a11	Barbera			2010-11-10	Pseudococcus maritimus and Ferrisia gilli	20	0	1	0	0	0	0	1	1
amel	a11	Barbera			2010-11-10	Pseudococcus maritimus and Ferrisia gilli	1	0	0	0	0	0	0	0	1
amel	a11	Barbera			2010-11-10	Pseudococcus maritimus and Ferrisia gilli	2	0	0	0	0	0	0	0	1
amel	a11	Barbera			2010-11-10	Pseudococcus maritimus and Ferrisia gilli	3	0	0	0	0	0	0	0	1
amel	a11	Barbera			2010-11-10	Pseudococcus maritimus and Ferrisia gilli	4	0	0	0	0	0	0	0	1
amel	a11	Barbera			2010-11-10	Pseudococcus maritimus and Ferrisia gilli	5	0	0	0	0	0	0	0	1
amel	a11	Barbera			2010-11-10	Pseudococcus maritimus and Ferrisia gilli	6	0	0	0	0	0	0	0	1
amel	a11	Barbera			2010-11-10	Pseudococcus maritimus and Ferrisia gilli	7	0	0	0	0	0	0	0	1
amel	a11	Barbera			2010-11-10	Pseudococcus maritimus and Ferrisia gilli	9	0	0	0	0	0	0	0	1
amel	a11	Barbera			2010-11-10	Pseudococcus maritimus and Ferrisia gilli	10	0	0	0	0	0	0	0	1
amel	a11	Barbera			2010-11-10	Pseudococcus maritimus and Ferrisia gilli	11	0	0	0	0	0	0	0	1
amel	a11	Barbera			2010-11-10	Pseudococcus maritimus and Ferrisia gilli	12	0	0	0	0	0	0	0	1
amel	a11	Barbera			2010-11-10	Pseudococcus maritimus and Ferrisia gilli	13	0	0	0	0	0	0	0	1
amel	a11	Barbera			2010-11-10	Pseudococcus maritimus and Ferrisia gilli	14	0	0	0	0	0	0	0	1
amel	a11	Barbera			2010-11-10	Pseudococcus maritimus and Ferrisia gilli	16	0	0	0	0	0	0	0	1
amel	a11	Barbera			2010-11-10	Pseudococcus maritimus and Ferrisia gilli	17	0	0	0	0	0	0	0	1
amel	a11	Barbera			2010-11-10	Pseudococcus maritimus and Ferrisia gilli	18	0	0	0	0	0	0	0	1
amel	a11	Barbera			2010-11-10	Pseudococcus maritimus and Ferrisia gilli	19	0	0	0	0	0	0	0	1
amel	a11	Barbera			2010-11-10	Pseudococcus maritimus and Ferrisia gilli	21	0	0	0	0	0	0	0	1
amel	a11	Barbera			2010-11-10	Pseudococcus maritimus and Ferrisia gilli	22	0	0	0	0	0	0	0	1
amel	a5	Cabernet Franc			2010-10-29		1	0	1	1	0	0	1	1	1
amel	a5	Cabernet Franc			2010-10-29		2	0	1	1	0	0	1	1	1
amel	a5	Cabernet Franc			2010-10-29		5	0	1	1	0	0	1	1	1
amel	a5	Cabernet Franc			2010-10-29		7	0	1	1	0	0	1	1	1
amel	a5	Cabernet Franc			2010-10-29		8	0	1	1	0	0	1	1	1
amel	a5	Cabernet Franc			2010-10-29		9	0	1	1	0	0	1	1	1
amel	a5	Cabernet Franc			2010-10-29		10	0	1	1	0	0	1	1	1
amel	a5	Cabernet Franc			2010-10-29		11	0	1	1	0	0	1	1	1
amel	a5	Cabernet Franc			2010-10-29		12	0	1	1	0	0	1	1	1
amel	a5	Cabernet Franc			2010-10-29		13	0	1	1	0	0	1	1	1
amel	a5	Cabernet Franc			2010-10-29		16	0	1	1	0	0	1	1	1
amel	a5	Cabernet Franc			2010-10-29		17	0	1	1	0	0	1	1	1
amel	a5	Cabernet Franc			2010-10-29		18	0	1	1	0	0	1	1	1
amel	a5	Cabernet Franc			2010-10-29		15	1	1	1	0	0	1	1	1
amel	a5	Cabernet Franc			2010-10-29		3	1	0	0	0	0	0	1	1
amel	a5	Cabernet Franc			2010-10-29		4	1	0	0	0	0	0	1	1
amel	a5	Cabernet Franc			2010-10-29		6	1	0	0	0	0	0	1	1
amel	a5	Cabernet Franc			2010-10-29		14	1	0	0	0	0	0	1	1
amel	a5	Cabernet Franc			2010-10-29		19	1	0	0	0	0	0	1	1
lodi	l2	Cabernet Sauvignon	039-16	1990	2010-10-29	Planococcus ficus	1	0	0	1	0	0	0	1	1
lodi	l2	Cabernet Sauvignon	039-16	1990	2010-10-29	Planococcus ficus	4	0	0	1	0	0	0	1	1
lodi	l2	Cabernet Sauvignon	039-16	1990	2010-10-29	Planococcus ficus	5	0	0	1	0	0	0	1	1
lodi	l2	Cabernet Sauvignon	039-16	1990	2010-10-29	Planococcus ficus	8	0	0	1	0	0	0	1	1
lodi	l2	Cabernet Sauvignon	039-16	1990	2010-10-29	Planococcus ficus	10	0	0	1	0	0	0	1	1
lodi	l2	Cabernet Sauvignon	039-16	1990	2010-10-29	Planococcus ficus	11	0	0	1	0	0	0	1	1
lodi	l2	Cabernet Sauvignon	039-16	1990	2010-10-29	Planococcus ficus	15	0	0	1	0	0	0	1	1
lodi	l2	Cabernet Sauvignon	039-16	1990	2010-10-29	Planococcus ficus	17	0	0	1	0	0	0	1	1
lodi	l2	Cabernet Sauvignon	039-16	1990	2010-10-29	Planococcus ficus	20	0	0	1	0	0	0	1	1
lodi	l2	Cabernet Sauvignon	039-16	1990	2010-10-29	Planococcus ficus	2	0	0	1	0	0	0	1	1
lodi	l2	Cabernet Sauvignon	039-16	1990	2010-10-29	Planococcus ficus	3	0	0	1	0	0	0	1	1
lodi	l2	Cabernet Sauvignon	039-16	1990	2010-10-29	Planococcus ficus	6	0	0	1	0	0	0	1	1
lodi	l2	Cabernet Sauvignon	039-16	1990	2010-10-29	Planococcus ficus	7	0	0	1	0	0	0	1	1
lodi	l2	Cabernet Sauvignon	039-16	1990	2010-10-29	Planococcus ficus	9	0	0	1	0	0	0	1	1
lodi	l2	Cabernet Sauvignon	039-16	1990	2010-10-29	Planococcus ficus	12	0	0	1	0	0	0	1	1
lodi	l2	Cabernet Sauvignon	039-16	1990	2010-10-29	Planococcus ficus	13	0	0	1	0	0	0	1	1
lodi	l2	Cabernet Sauvignon	039-16	1990	2010-10-29	Planococcus ficus	14	0	0	1	0	0	0	1	1
lodi	l2	Cabernet Sauvignon	039-16	1990	2010-10-29	Planococcus ficus	16	0	0	1	0	0	0	1	1
lodi	l2	Cabernet Sauvignon	039-16	1990	2010-10-29	Planococcus ficus	18	0	0	1	0	0	0	1	1
lodi	l2	Cabernet Sauvignon	039-16	1990	2010-10-29	Planococcus ficus	19	0	0	1	0	0	0	1	1
lodi	l2	Cabernet Sauvignon	039-16	1990	2010-10-29	Planococcus ficus	21	0	0	1	0	0	0	1	1
lodi	l5	Cabernet Sauvignon	Freedom	1993	2015-10-29		1	0	0	0	0	1	0	1	1
lodi	l5	Cabernet Sauvignon	Freedom	1993	2015-10-29		10	0	0	0	0	1	0	1	1
lodi	l5	Cabernet Sauvignon	Freedom	1993	2015-10-29		11	0	0	0	0	1	0	1	1
lodi	l5	Cabernet Sauvignon	Freedom	1993	2015-10-29		12	0	0	0	0	1	0	1	1
lodi	l5	Cabernet Sauvignon	Freedom	1993	2015-10-29		2	0	0	0	0	0	0	0	1
lodi	l5	Cabernet Sauvignon	Freedom	1993	2015-10-29		3	0	0	0	0	0	0	0	1
lodi	l5	Cabernet Sauvignon	Freedom	1993	2015-10-29		4	0	0	0	0	0	0	0	1
lodi	l5	Cabernet Sauvignon	Freedom	1993	2015-10-29		5	0	0	0	0	0	0	0	1
lodi	l5	Cabernet Sauvignon	Freedom	1993	2015-10-29		6	0	0	0	0	0	0	0	1
lodi	l5	Cabernet Sauvignon	Freedom	1993	2015-10-29		7	0	0	0	0	0	0	0	1
lodi	l5	Cabernet Sauvignon	Freedom	1993	2015-10-29		8	0	0	0	0	0	0	0	1
lodi	l5	Cabernet Sauvignon	Freedom	1993	2015-10-29		9	0	0	0	0	0	0	0	1
lodi	l5	Cabernet Sauvignon	Freedom	1993	2015-10-29		13	0	0	0	0	0	0	0	1
lodi	l5	Cabernet Sauvignon	Freedom	1993	2015-10-29		14	0	0	0	0	0	0	0	1
lodi	l5	Cabernet Sauvignon	Freedom	1993	2015-10-29		15	0	0	0	0	0	0	0	1
lodi	l5	Cabernet Sauvignon	Freedom	1993	2015-10-29		16	0	0	0	0	0	0	0	1
lodi	l5	Cabernet Sauvignon	Freedom	1993	2015-10-29		17	0	0	0	0	0	0	0	1
lodi	l5	Cabernet Sauvignon	Freedom	1993	2015-10-29		18	0	0	0	0	0	0	0	1
lodi	l5	Cabernet Sauvignon	Freedom	1993	2015-10-29		19	0	0	0	0	0	0	0	1
lodi	l5	Cabernet Sauvignon	Freedom	1993	2015-10-29		20	0	0	0	0	0	0	0	1
lodi	l5	Cabernet Sauvignon	Freedom	1993	2015-10-29		21	0	0	0	0	0	0	0	1
amel	a10	Gamay			2010-11-10		1	0	0	0	0	0	0	0	1
amel	a10	Gamay			2010-11-10		2	0	0	0	0	0	0	0	1
amel	a10	Gamay			2010-11-10		3	0	0	0	0	0	0	0	1
amel	a10	Gamay			2010-11-10		4	0	0	0	0	0	0	0	1
amel	a10	Gamay			2010-11-10		5	0	0	0	0	0	0	0	1
amel	a10	Gamay			2010-11-10		6	0	0	0	0	0	0	0	1
amel	a10	Gamay			2010-11-10		7	0	0	0	0	0	0	0	1
amel	a10	Gamay			2010-11-10		8	0	0	0	0	0	0	0	1
amel	a10	Gamay			2010-11-10		9	0	0	0	0	0	0	0	1
amel	a10	Gamay			2010-11-10		10	0	0	0	0	0	0	0	1
amel	a10	Gamay			2010-11-10		11	0	0	0	0	0	0	0	1
amel	a10	Gamay			2010-11-10		12	0	0	0	0	0	0	0	1
amel	a10	Gamay			2010-11-10		13	0	0	0	0	0	0	0	1
amel	a10	Gamay			2010-11-10		14	0	0	0	0	0	0	0	1
amel	a10	Gamay			2010-11-10		15	0	0	0	0	0	0	0	1
amel	a10	Gamay			2010-11-10		16	0	0	0	0	0	0	0	1
amel	a10	Gamay			2010-11-10		17	0	0	0	0	0	0	0	1
amel	a10	Gamay			2010-11-10		18	0	0	0	0	0	0	0	1
amel	a10	Gamay			2010-11-10		19	0	0	0	0	0	0	0	1
amel	a10	Gamay			2010-11-10		20	0	0	0	0	0	0	0	1
amel	a10	Gamay			2010-11-10		21	0	0	0	0	0	0	0	1
amel	a10	Gamay			2010-11-10		22	0	0	0	0	0	0	0	1
lodi	l1	Merlot	Freedom	1994	2010-10-29	Planococcus ficus	1	0	0	0	0	0	0	0	1
lodi	l1	Merlot	Freedom	1994	2010-10-29	Planococcus ficus	2	0	0	0	0	0	0	0	1
lodi	l1	Merlot	Freedom	1994	2010-10-29	Planococcus ficus	3	0	0	0	0	0	0	0	1
lodi	l1	Merlot	Freedom	1994	2010-10-29	Planococcus ficus	4	0	0	0	0	0	0	0	1
lodi	l1	Merlot	Freedom	1994	2010-10-29	Planococcus ficus	5	0	0	0	0	0	0	0	1
lodi	l1	Merlot	Freedom	1994	2010-10-29	Planococcus ficus	6	0	0	0	0	0	0	0	1
lodi	l1	Merlot	Freedom	1994	2010-10-29	Planococcus ficus	7	0	0	0	0	0	0	0	1
lodi	l1	Merlot	Freedom	1994	2010-10-29	Planococcus ficus	8	0	0	0	0	0	0	0	1
lodi	l1	Merlot	Freedom	1994	2010-10-29	Planococcus ficus	9	0	0	0	0	0	0	0	1
lodi	l1	Merlot	Freedom	1994	2010-10-29	Planococcus ficus	10	0	0	0	0	0	0	0	1
lodi	l1	Merlot	Freedom	1994	2010-10-29	Planococcus ficus	11	0	0	0	0	0	0	0	1
lodi	l1	Merlot	Freedom	1994	2010-10-29	Planococcus ficus	12	0	0	0	0	0	0	0	1
lodi	l1	Merlot	Freedom	1994	2010-10-29	Planococcus ficus	13	0	0	0	0	0	0	0	1
lodi	l1	Merlot	Freedom	1994	2010-10-29	Planococcus ficus	14	0	0	0	0	0	0	0	1
lodi	l1	Merlot	Freedom	1994	2010-10-29	Planococcus ficus	15	0	0	0	0	0	0	0	1
lodi	l1	Merlot	Freedom	1994	2010-10-29	Planococcus ficus	16	0	0	0	0	0	0	0	1
lodi	l1	Merlot	Freedom	1994	2010-10-29	Planococcus ficus	17	0	0	0	0	0	0	0	1
lodi	l1	Merlot	Freedom	1994	2010-10-29	Planococcus ficus	18	0	0	0	0	0	0	0	1
lodi	l1	Merlot	Freedom	1994	2010-10-29	Planococcus ficus	19	0	0	0	0	0	0	0	1
lodi	l1	Merlot	Freedom	1994	2010-10-29	Planococcus ficus	20	0	0	0	0	0	0	0	1
lodi	l1	Merlot	Freedom	1994	2010-10-29	Planococcus ficus	21	0	0	0	0	0	0	0	1
amel	a7	Merlot	Chenin Blanc		2010-10-29		9	0	1	0	1	0	1	1	1
amel	a7	Merlot	Chenin Blanc		2010-10-29		21	0	1	0	1	0	1	1	1
amel	a7	Merlot	Chenin Blanc		2010-10-29		3	0	1	1	0	0	1	1	1
amel	a7	Merlot	Chenin Blanc		2010-10-29		1	0	1	1	1	0	1	1	1
amel	a7	Merlot	Chenin Blanc		2010-10-29		2	0	1	1	1	0	1	1	1
amel	a7	Merlot	Chenin Blanc		2010-10-29		13	0	1	1	1	0	1	1	1
amel	a7	Merlot	Chenin Blanc		2010-10-29		22	1	0	1	1	0	1	1	1
amel	a7	Merlot	Chenin Blanc		2010-10-29		14	1	0	1	1	0	1	1	1
amel	a7	Merlot	Chenin Blanc		2010-10-29		15	1	0	1	1	0	1	1	1
amel	a7	Merlot	Chenin Blanc		2010-10-29		18	1	0	1	1	0	1	1	1
amel	a7	Merlot	Chenin Blanc		2010-10-29		19	1	0	1	1	0	1	1	1
amel	a7	Merlot	Chenin Blanc		2010-10-29		17	1	1	1	0	0	1	1	1
amel	a7	Merlot	Chenin Blanc		2010-10-29		8	1	1	1	1	0	1	1	1
amel	a7	Merlot	Chenin Blanc		2010-10-29		20	1	1	1	1	0	1	1	1
amel	a7	Merlot	Chenin Blanc		2010-10-29		7	1	1	1	1	0	1	1	1
amel	a7	Merlot	Chenin Blanc		2010-10-29		12	0	1	0	0	0	0	1	1
amel	a7	Merlot	Chenin Blanc		2010-10-29		16	0	1	0	0	0	0	1	1
amel	a7	Merlot	Chenin Blanc		2010-10-29		6	0	0	1	1	0	0	1	1
amel	a7	Merlot	Chenin Blanc		2010-10-29		10	0	0	1	1	0	0	1	1
amel	a7	Merlot	Chenin Blanc		2010-10-29		11	0	0	1	1	0	0	1	1
amel	a7	Merlot	Chenin Blanc		2010-10-29		4	0	0	1	0	0	0	1	1
amel	a7	Merlot	Chenin Blanc		2010-10-29		5	0	0	0	1	0	0	1	1
amel	a8	Monte Vina Barbera	1103 P		2015-11-10	Adjoins a9	1	0	0	0	0	0	0	0	1
amel	a8	Monte Vina Barbera	1103 P		2015-11-10	Adjoins a9	2	0	0	0	0	0	0	0	1
amel	a8	Monte Vina Barbera	1103 P		2015-11-10	Adjoins a9	3	0	0	0	0	0	0	0	1
amel	a8	Monte Vina Barbera	1103 P		2015-11-10	Adjoins a9	4	0	0	0	0	0	0	0	1
amel	a8	Monte Vina Barbera	1103 P		2015-11-10	Adjoins a9	5	0	0	0	0	0	0	0	1
amel	a8	Monte Vina Barbera	1103 P		2015-11-10	Adjoins a9	6	0	0	0	0	0	0	0	1
amel	a8	Monte Vina Barbera	1103 P		2015-11-10	Adjoins a9	7	0	0	0	0	0	0	0	1
amel	a8	Monte Vina Barbera	1103 P		2015-11-10	Adjoins a9	8	0	0	0	0	0	0	0	1
amel	a8	Monte Vina Barbera	1103 P		2015-11-10	Adjoins a9	9	0	0	0	0	0	0	0	1
amel	a8	Monte Vina Barbera	1103 P		2015-11-10	Adjoins a9	10	0	0	0	0	0	0	0	1
amel	a8	Monte Vina Barbera	1103 P		2015-11-10	Adjoins a9	11	0	0	0	0	0	0	0	1
amel	a8	Monte Vina Barbera	1103 P		2015-11-10	Adjoins a9	12	0	0	0	0	0	0	0	1
amel	a8	Monte Vina Barbera	1103 P		2015-11-10	Adjoins a9	13	0	0	0	0	0	0	0	1
amel	a8	Monte Vina Barbera	1103 P		2015-11-10	Adjoins a9	14	0	0	0	0	0	0	0	1
amel	a8	Monte Vina Barbera	1103 P		2015-11-10	Adjoins a9	15	0	0	0	0	0	0	0	1
amel	a8	Monte Vina Barbera	1103 P		2015-11-10	Adjoins a9	16	0	0	0	0	0	0	0	1
amel	a8	Monte Vina Barbera	1103 P		2015-11-10	Adjoins a9	17	0	0	0	0	0	0	0	1
amel	a8	Monte Vina Barbera	1103 P		2015-11-10	Adjoins a9	18	0	0	0	0	0	0	0	1
amel	a8	Monte Vina Barbera	1103 P		2015-11-10	Adjoins a9	19	0	0	0	0	0	0	0	1
amel	a8	Monte Vina Barbera	1103 P		2015-11-10	Adjoins a9	20	0	0	0	0	0	0	0	1
amel	a8	Monte Vina Barbera	1103 P		2015-11-10	Adjoins a9	21	0	0	0	0	0	0	0	1
lodi	l3	Petite Syrah	5BB	2004	2010-10-29	Planococcus ficus	18	0	0	1	1	0	1	1	1
lodi	l3	Petite Syrah	5BB	2004	2010-10-29	Planococcus ficus	1	0	0	1	0	0	0	1	1
lodi	l3	Petite Syrah	5BB	2004	2010-10-29	Planococcus ficus	2	0	0	1	0	0	0	1	1
lodi	l3	Petite Syrah	5BB	2004	2010-10-29	Planococcus ficus	3	0	0	1	0	0	0	1	1
lodi	l3	Petite Syrah	5BB	2004	2010-10-29	Planococcus ficus	4	0	0	1	0	0	0	1	1
lodi	l3	Petite Syrah	5BB	2004	2010-10-29	Planococcus ficus	5	0	0	1	0	0	0	1	1
lodi	l3	Petite Syrah	5BB	2004	2010-10-29	Planococcus ficus	6	0	0	1	0	0	0	1	1
lodi	l3	Petite Syrah	5BB	2004	2010-10-29	Planococcus ficus	7	0	0	1	0	0	0	1	1
lodi	l3	Petite Syrah	5BB	2004	2010-10-29	Planococcus ficus	10	0	0	1	0	0	0	1	1
lodi	l3	Petite Syrah	5BB	2004	2010-10-29	Planococcus ficus	11	0	0	1	0	0	0	1	1
lodi	l3	Petite Syrah	5BB	2004	2010-10-29	Planococcus ficus	13	0	0	1	0	0	0	1	1
lodi	l3	Petite Syrah	5BB	2004	2010-10-29	Planococcus ficus	16	0	0	1	0	0	0	1	1
lodi	l3	Petite Syrah	5BB	2004	2010-10-29	Planococcus ficus	14	0	0	1	0	0	0	1	1
lodi	l3	Petite Syrah	5BB	2004	2010-10-29	Planococcus ficus	15	0	0	1	0	0	0	1	1
lodi	l3	Petite Syrah	5BB	2004	2010-10-29	Planococcus ficus	12	0	0	0	1	0	0	1	1
lodi	l3	Petite Syrah	5BB	2004	2010-10-29	Planococcus ficus	8	0	0	0	0	0	0	0	1
lodi	l3	Petite Syrah	5BB	2004	2010-10-29	Planococcus ficus	9	0	0	0	0	0	0	0	1
lodi	l3	Petite Syrah	5BB	2004	2010-10-29	Planococcus ficus	17	0	0	0	0	0	0	0	1
lodi	l3	Petite Syrah	5BB	2004	2010-10-29	Planococcus ficus	19	0	0	0	0	0	0	0	1
lodi	l3	Petite Syrah	5BB	2004	2010-10-29	Planococcus ficus	20	0	0	0	0	0	0	0	1
amel	a6	Petite Syrah	Own Root	1979	2010-10-29		14	0	1	0	1	0	1	1	1
amel	a6	Petite Syrah	Own Root	1979	2010-10-29		1	0	1	1	0	0	1	1	1
amel	a6	Petite Syrah	Own Root	1979	2010-10-29		5	0	1	1	0	0	1	1	1
amel	a6	Petite Syrah	Own Root	1979	2010-10-29		9	0	1	1	0	0	1	1	1
amel	a6	Petite Syrah	Own Root	1979	2010-10-29		20	0	1	1	0	0	1	1	1
amel	a6	Petite Syrah	Own Root	1979	2010-10-29		22	0	1	1	0	0	1	1	1
amel	a6	Petite Syrah	Own Root	1979	2010-10-29		4	0	1	1	0	0	1	1	1
amel	a6	Petite Syrah	Own Root	1979	2010-10-29		7	0	1	1	0	0	1	1	1
amel	a6	Petite Syrah	Own Root	1979	2010-10-29		8	0	1	1	0	0	1	1	1
amel	a6	Petite Syrah	Own Root	1979	2010-10-29		12	0	1	1	0	0	1	1	1
amel	a6	Petite Syrah	Own Root	1979	2010-10-29		13	0	1	1	0	0	1	1	1
amel	a6	Petite Syrah	Own Root	1979	2010-10-29		15	0	1	1	0	0	1	1	1
amel	a6	Petite Syrah	Own Root	1979	2010-10-29		2	1	1	1	0	0	1	1	1
amel	a6	Petite Syrah	Own Root	1979	2010-10-29		23	1	1	1	0	0	1	1	1
amel	a6	Petite Syrah	Own Root	1979	2010-10-29		10	1	1	1	0	0	1	1	1
amel	a6	Petite Syrah	Own Root	1979	2010-10-29		18	1	1	1	0	0	1	1	1
amel	a6	Petite Syrah	Own Root	1979	2010-10-29		11	0	1	0	0	0	0	1	1
amel	a6	Petite Syrah	Own Root	1979	2010-10-29		16	0	1	0	0	0	0	1	1
amel	a6	Petite Syrah	Own Root	1979	2010-10-29		17	0	1	0	0	0	0	1	1
amel	a6	Petite Syrah	Own Root	1979	2010-10-29		19	0	1	0	0	0	0	1	1
amel	a6	Petite Syrah	Own Root	1979	2010-10-29		3	0	0	0	0	0	0	0	1
amel	a6	Petite Syrah	Own Root	1979	2010-10-29		6	0	0	0	0	0	0	0	1
amel	a6	Petite Syrah	Own Root	1979	2010-10-29		21	0	0	0	0	0	0	0	1
slo	s1	Pinot Noir	AXR-1		2010-10-20		28	0	1	1	0	0	1	1	1
slo	s1	Pinot Noir	AXR-1		2010-10-20		17	1	0	1	0	0	1	1	1
slo	s1	Pinot Noir	AXR-1		2010-10-20		19	1	0	1	0	0	1	1	1
slo	s1	Pinot Noir	AXR-1		2010-10-20		22	1	0	1	0	0	1	1	1
slo	s1	Pinot Noir	AXR-1		2010-10-20		25	1	0	1	0	0	1	1	1
slo	s1	Pinot Noir	AXR-1		2010-10-20		30	1	0	1	0	0	1	1	1
slo	s1	Pinot Noir	AXR-1		2010-10-20		14	1	0	1	0	0	1	1	1
slo	s1	Pinot Noir	AXR-1		2010-10-20		1	0	1	0	0	0	0	1	1
slo	s1	Pinot Noir	AXR-1		2010-10-20		11	0	1	0	0	0	0	1	1
slo	s1	Pinot Noir	AXR-1		2010-10-20		10	0	1	0	0	0	0	1	1
slo	s1	Pinot Noir	AXR-1		2010-10-20		4	0	0	1	0	0	0	1	1
slo	s1	Pinot Noir	AXR-1		2010-10-20		5	0	0	1	0	0	0	1	1
slo	s1	Pinot Noir	AXR-1		2010-10-20		6	0	0	1	0	0	0	1	1
slo	s1	Pinot Noir	AXR-1		2010-10-20		13	0	0	1	0	0	0	1	1
slo	s1	Pinot Noir	AXR-1		2010-10-20		15	0	0	1	0	0	0	1	1
slo	s1	Pinot Noir	AXR-1		2010-10-20		16	0	0	1	0	0	0	1	1
slo	s1	Pinot Noir	AXR-1		2010-10-20		18	0	0	1	0	0	0	1	1
slo	s1	Pinot Noir	AXR-1		2010-10-20		20	0	0	1	0	0	0	1	1
slo	s1	Pinot Noir	AXR-1		2010-10-20		21	0	0	1	0	0	0	1	1
slo	s1	Pinot Noir	AXR-1		2010-10-20		23	0	0	1	0	0	0	1	1
slo	s1	Pinot Noir	AXR-1		2010-10-20		24	0	0	1	0	0	0	1	1
slo	s1	Pinot Noir	AXR-1		2010-10-20		26	0	0	1	0	0	0	1	1
slo	s1	Pinot Noir	AXR-1		2010-10-20		27	0	0	1	0	0	0	1	1
slo	s1	Pinot Noir	AXR-1		2010-10-20		29	0	0	1	0	0	0	1	1
slo	s1	Pinot Noir	AXR-1		2010-10-20		12	0	0	1	0	0	0	1	1
slo	s1	Pinot Noir	AXR-1		2010-10-20		7	0	0	0	0	0	0	0	1
slo	s1	Pinot Noir	AXR-1		2010-10-20		8	0	0	0	0	0	0	0	1
slo	s1	Pinot Noir	AXR-1		2010-10-20		9	0	0	0	0	0	0	0	1
slo	s1	Pinot Noir	AXR-1		2010-10-20		2	0	0	0	0	0	0	0	1
slo	s1	Pinot Noir	AXR-1		2010-10-20		3	0	0	0	0	0	0	0	1
slo	s3	Pinot Noir			2010-10-20		22	0	0	1	0	0	0	1	1
slo	s3	Pinot Noir			2010-10-20		25	0	0	1	0	0	0	1	1
slo	s3	Pinot Noir			2010-10-20		26	0	0	1	0	0	0	1	1
slo	s3	Pinot Noir			2010-10-20		1	0	0	0	0	0	0	0	1
slo	s3	Pinot Noir			2010-10-20		2	0	0	0	0	0	0	0	1
slo	s3	Pinot Noir			2010-10-20		3	0	0	0	0	0	0	0	1
slo	s3	Pinot Noir			2010-10-20		4	0	0	0	0	0	0	0	1
slo	s3	Pinot Noir			2010-10-20		5	0	0	0	0	0	0	0	1
slo	s3	Pinot Noir			2010-10-20		6	0	0	0	0	0	0	0	1
slo	s3	Pinot Noir			2010-10-20		7	0	0	0	0	0	0	0	1
slo	s3	Pinot Noir			2010-10-20		8	0	0	0	0	0	0	0	1
slo	s3	Pinot Noir			2010-10-20		9	0	0	0	0	0	0	0	1
slo	s3	Pinot Noir			2010-10-20		10	0	0	0	0	0	0	0	1
slo	s3	Pinot Noir			2010-10-20		11	0	0	0	0	0	0	0	1
slo	s3	Pinot Noir			2010-10-20		12	0	0	0	0	0	0	0	1
slo	s3	Pinot Noir			2010-10-20		13	0	0	0	0	0	0	0	1
slo	s3	Pinot Noir			2010-10-20		14	0	0	0	0	0	0	0	1
slo	s3	Pinot Noir			2010-10-20		15	0	0	0	0	0	0	0	1
slo	s3	Pinot Noir			2010-10-20		16	0	0	0	0	0	0	0	1
slo	s3	Pinot Noir			2010-10-20		17	0	0	0	0	0	0	0	1
slo	s3	Pinot Noir			2010-10-20		18	0	0	0	0	0	0	0	1
slo	s3	Pinot Noir			2010-10-20		19	0	0	0	0	0	0	0	1
slo	s3	Pinot Noir			2010-10-20		20	0	0	0	0	0	0	0	1
slo	s3	Pinot Noir			2010-10-20		21	0	0	0	0	0	0	0	1
slo	s3	Pinot Noir			2010-10-20		23	0	0	0	0	0	0	0	1
slo	s3	Pinot Noir			2010-10-20		24	0	0	0	0	0	0	0	1
slo	s3	Pinot Noir			2010-10-20		27	0	0	0	0	0	0	0	1
slo	s3	Pinot Noir			2010-10-20		28	0	0	0	0	0	0	0	1
slo	s3	Pinot Noir			2010-10-20		29	0	0	0	0	0	0	0	1
slo	s3	Pinot Noir			2010-10-20		30	0	0	0	0	0	0	0	1
lodi	l9	Pinot Noir	1103 P	2007	2010-11-10		3	0	0	0	0	1	0	1	1
lodi	l9	Pinot Noir	1103 P	2007	2010-11-10		1	0	0	0	0	0	0	0	1
lodi	l9	Pinot Noir	1103 P	2007	2010-11-10		2	0	0	0	0	0	0	0	1
lodi	l9	Pinot Noir	1103 P	2007	2010-11-10		4	0	0	0	0	0	0	0	1
lodi	l9	Pinot Noir	1103 P	2007	2010-11-10		5	0	0	0	0	0	0	0	1
lodi	l9	Pinot Noir	1103 P	2007	2010-11-10		6	0	0	0	0	0	0	0	1
lodi	l9	Pinot Noir	1103 P	2007	2010-11-10		7	0	0	0	0	0	0	0	1
lodi	l9	Pinot Noir	1103 P	2007	2010-11-10		8	0	0	0	0	0	0	0	1
lodi	l9	Pinot Noir	1103 P	2007	2010-11-10		9	0	0	0	0	0	0	0	1
lodi	l9	Pinot Noir	1103 P	2007	2010-11-10		10	0	0	0	0	0	0	0	1
lodi	l9	Pinot Noir	1103 P	2007	2010-11-10		11	0	0	0	0	0	0	0	1
lodi	l9	Pinot Noir	1103 P	2007	2010-11-10		12	0	0	0	0	0	0	0	1
lodi	l9	Pinot Noir	1103 P	2007	2010-11-10		13	0	0	0	0	0	0	0	1
lodi	l9	Pinot Noir	1103 P	2007	2010-11-10		14	0	0	0	0	0	0	0	1
lodi	l9	Pinot Noir	1103 P	2007	2010-11-10		15	0	0	0	0	0	0	0	1
lodi	l9	Pinot Noir	1103 P	2007	2010-11-10		16	0	0	0	0	0	0	0	1
lodi	l9	Pinot Noir	1103 P	2007	2010-11-10		17	0	0	0	0	0	0	0	1
lodi	l9	Pinot Noir	1103 P	2007	2010-11-10		18	0	0	0	0	0	0	0	1
lodi	l9	Pinot Noir	1103 P	2007	2010-11-10		19	0	0	0	0	0	0	0	1
lodi	l9	Pinot Noir	1103 P	2007	2010-11-10		20	0	0	0	0	0	0	0	1
lodi	l9	Pinot Noir	1103 P	2007	2010-11-10		21	0	0	0	0	0	0	0	1
amel	a12	Pinot Noir			2010-11-10	Pseudococcus maritimus and Ferrisia gilli	1	0	1	0	1	0	1	1	1
amel	a12	Pinot Noir			2010-11-10	Pseudococcus maritimus and Ferrisia gilli	1	0	1	1	1	0	1	1	1
amel	a12	Pinot Noir			2010-11-10	Pseudococcus maritimus and Ferrisia gilli	1	0	1	1	1	0	1	1	1
amel	a12	Pinot Noir			2010-11-10	Pseudococcus maritimus and Ferrisia gilli	1	0	1	1	1	0	1	1	1
amel	a12	Pinot Noir			2010-11-10	Pseudococcus maritimus and Ferrisia gilli	1	0	1	1	1	0	1	1	1
amel	a12	Pinot Noir			2010-11-10	Pseudococcus maritimus and Ferrisia gilli	1	0	1	1	0	0	1	1	1
amel	a12	Pinot Noir			2010-11-10	Pseudococcus maritimus and Ferrisia gilli	1	0	1	1	0	0	1	1	1
amel	a12	Pinot Noir			2010-11-10	Pseudococcus maritimus and Ferrisia gilli	1	0	1	1	0	0	1	1	1
amel	a12	Pinot Noir			2010-11-10	Pseudococcus maritimus and Ferrisia gilli	1	0	1	1	0	0	1	1	1
amel	a12	Pinot Noir			2010-11-10	Pseudococcus maritimus and Ferrisia gilli	1	0	1	1	0	0	1	1	1
amel	a12	Pinot Noir			2010-11-10	Pseudococcus maritimus and Ferrisia gilli	1	0	1	1	0	0	1	1	1
amel	a12	Pinot Noir			2010-11-10	Pseudococcus maritimus and Ferrisia gilli	1	0	1	1	0	0	1	1	1
amel	a12	Pinot Noir			2010-11-10	Pseudococcus maritimus and Ferrisia gilli	1	0	1	1	0	0	1	1	1
amel	a12	Pinot Noir			2010-11-10	Pseudococcus maritimus and Ferrisia gilli	1	0	1	1	0	0	1	1	1
amel	a12	Pinot Noir			2010-11-10	Pseudococcus maritimus and Ferrisia gilli	1	0	1	1	0	0	1	1	1
amel	a12	Pinot Noir			2010-11-10	Pseudococcus maritimus and Ferrisia gilli	1	0	1	1	0	0	1	1	1
amel	a12	Pinot Noir			2010-11-10	Pseudococcus maritimus and Ferrisia gilli	1	0	1	1	0	0	1	1	1
amel	a12	Pinot Noir			2010-11-10	Pseudococcus maritimus and Ferrisia gilli	1	0	1	0	0	0	0	1	1
amel	a12	Pinot Noir			2010-11-10	Pseudococcus maritimus and Ferrisia gilli	1	0	1	0	0	0	0	1	1
amel	a12	Pinot Noir			2010-11-10	Pseudococcus maritimus and Ferrisia gilli	1	0	0	1	0	0	0	1	1
amel	a12	Pinot Noir			2010-11-10	Pseudococcus maritimus and Ferrisia gilli	1	0	0	1	0	0	0	1	1
amel	a12	Pinot Noir			2010-11-10	Pseudococcus maritimus and Ferrisia gilli	1	0	0	1	0	0	0	1	1
amel	a12	Pinot Noir			2010-11-10	Pseudococcus maritimus and Ferrisia gilli	1	0	0	1	0	0	0	1	1
lodi	l8	Pinot Noir on Syrah	Freedom		2010-11-10	Syrah 2000, Pinot Noir 2007	9	0	0	1	1	0	1	1	1
lodi	l8	Pinot Noir on Syrah	Freedom		2010-11-10	Syrah 2000, Pinot Noir 2007	19	1	0	1	0	0	1	1	1
lodi	l8	Pinot Noir on Syrah	Freedom		2010-11-10	Syrah 2000, Pinot Noir 2007	1	0	0	1	0	0	0	1	1
lodi	l8	Pinot Noir on Syrah	Freedom		2010-11-10	Syrah 2000, Pinot Noir 2007	2	0	0	1	0	0	0	1	1
lodi	l8	Pinot Noir on Syrah	Freedom		2010-11-10	Syrah 2000, Pinot Noir 2007	3	0	0	1	0	0	0	1	1
lodi	l8	Pinot Noir on Syrah	Freedom		2010-11-10	Syrah 2000, Pinot Noir 2007	4	0	0	1	0	0	0	1	1
lodi	l8	Pinot Noir on Syrah	Freedom		2010-11-10	Syrah 2000, Pinot Noir 2007	5	0	0	1	0	0	0	1	1
lodi	l8	Pinot Noir on Syrah	Freedom		2010-11-10	Syrah 2000, Pinot Noir 2007	8	0	0	1	0	0	0	1	1
lodi	l8	Pinot Noir on Syrah	Freedom		2010-11-10	Syrah 2000, Pinot Noir 2007	10	0	0	1	0	0	0	1	1
lodi	l8	Pinot Noir on Syrah	Freedom		2010-11-10	Syrah 2000, Pinot Noir 2007	11	0	0	1	0	0	0	1	1
lodi	l8	Pinot Noir on Syrah	Freedom		2010-11-10	Syrah 2000, Pinot Noir 2007	13	0	0	1	0	0	0	1	1
lodi	l8	Pinot Noir on Syrah	Freedom		2010-11-10	Syrah 2000, Pinot Noir 2007	14	0	0	1	0	0	0	1	1
lodi	l8	Pinot Noir on Syrah	Freedom		2010-11-10	Syrah 2000, Pinot Noir 2007	15	0	0	1	0	0	0	1	1
lodi	l8	Pinot Noir on Syrah	Freedom		2010-11-10	Syrah 2000, Pinot Noir 2007	16	0	0	1	0	0	0	1	1
lodi	l8	Pinot Noir on Syrah	Freedom		2010-11-10	Syrah 2000, Pinot Noir 2007	17	0	0	1	0	0	0	1	1
lodi	l8	Pinot Noir on Syrah	Freedom		2010-11-10	Syrah 2000, Pinot Noir 2007	20	0	0	1	0	0	0	1	1
lodi	l8	Pinot Noir on Syrah	Freedom		2010-11-10	Syrah 2000, Pinot Noir 2007	21	0	0	1	0	0	0	1	1
lodi	l8	Pinot Noir on Syrah	Freedom		2010-11-10	Syrah 2000, Pinot Noir 2007	12	0	0	1	0	0	0	1	1
lodi	l8	Pinot Noir on Syrah	Freedom		2010-11-10	Syrah 2000, Pinot Noir 2007	6	0	0	0	1	0	0	1	1
lodi	l8	Pinot Noir on Syrah	Freedom		2010-11-10	Syrah 2000, Pinot Noir 2007	7	0	0	0	0	0	0	0	1
lodi	l8	Pinot Noir on Syrah	Freedom		2010-11-10	Syrah 2000, Pinot Noir 2007	18	0	0	0	0	0	0	0	1
amel	a9	Zinfandel	St. George	2002	2010-11-10	Adjoins a8	1	0	0	0	0	0	0	0	1
amel	a9	Zinfandel	St. George	2002	2010-11-10	Adjoins a8	2	0	0	0	0	0	0	0	1
amel	a9	Zinfandel	St. George	2002	2010-11-10	Adjoins a8	3	0	0	0	0	0	0	0	1
amel	a9	Zinfandel	St. George	2002	2010-11-10	Adjoins a8	4	0	0	0	0	0	0	0	1
amel	a9	Zinfandel	St. George	2002	2010-11-10	Adjoins a8	5	0	0	0	0	0	0	0	1
amel	a9	Zinfandel	St. George	2002	2010-11-10	Adjoins a8	6	0	0	0	0	0	0	0	1
amel	a9	Zinfandel	St. George	2002	2010-11-10	Adjoins a8	7	0	0	0	0	0	0	0	1
amel	a9	Zinfandel	St. George	2002	2010-11-10	Adjoins a8	8	0	0	0	0	0	0	0	1
amel	a9	Zinfandel	St. George	2002	2010-11-10	Adjoins a8	9	0	0	0	0	0	0	0	1
amel	a9	Zinfandel	St. George	2002	2010-11-10	Adjoins a8	10	0	0	0	0	0	0	0	1
amel	a9	Zinfandel	St. George	2002	2010-11-10	Adjoins a8	11	0	0	0	0	0	0	0	1
amel	a9	Zinfandel	St. George	2002	2010-11-10	Adjoins a8	12	0	0	0	0	0	0	0	1
amel	a9	Zinfandel	St. George	2002	2010-11-10	Adjoins a8	13	0	0	0	0	0	0	0	1
amel	a9	Zinfandel	St. George	2002	2010-11-10	Adjoins a8	14	0	0	0	0	0	0	0	1
amel	a9	Zinfandel	St. George	2002	2010-11-10	Adjoins a8	15	0	0	0	0	0	0	0	1
amel	a9	Zinfandel	St. George	2002	2010-11-10	Adjoins a8	16	0	0	0	0	0	0	0	1
amel	a9	Zinfandel	St. George	2002	2010-11-10	Adjoins a8	17	0	0	0	0	0	0	0	1
amel	a9	Zinfandel	St. George	2002	2010-11-10	Adjoins a8	18	0	0	0	0	0	0	0	1
amel	a9	Zinfandel	St. George	2002	2010-11-10	Adjoins a8	19	0	0	0	0	0	0	0	1
amel	a9	Zinfandel	St. George	2002	2010-11-10	Adjoins a8	20	0	0	0	0	0	0	0	1
amel	a9	Zinfandel	St. George	2002	2010-11-10	Adjoins a8	21	0	0	0	0	0	0	0	1
slo	s2	Syrah			2010-10-20		1	0	0	0	0	0	0	0	1
slo	s2	Syrah			2010-10-20		2	0	0	0	0	0	0	0	1
slo	s2	Syrah			2010-10-20		3	0	0	0	0	0	0	0	1
slo	s2	Syrah			2010-10-20		4	0	0	0	0	0	0	0	1
slo	s2	Syrah			2010-10-20		5	0	0	0	0	0	0	0	1
slo	s2	Syrah			2010-10-20		6	0	0	0	0	0	0	0	1
slo	s2	Syrah			2010-10-20		7	0	0	0	0	0	0	0	1
slo	s2	Syrah			2010-10-20		8	0	0	0	0	0	0	0	1
slo	s2	Syrah			2010-10-20		9	0	0	0	0	0	0	0	1
slo	s2	Syrah			2010-10-20		10	0	0	0	0	0	0	0	1
slo	s2	Syrah			2010-10-20		11	0	0	0	0	0	0	0	1
slo	s2	Syrah			2010-10-20		12	0	0	0	0	0	0	0	1
slo	s2	Syrah			2010-10-20		13	0	0	0	0	0	0	0	1
slo	s2	Syrah			2010-10-20		14	0	0	0	0	0	0	0	1
slo	s2	Syrah			2010-10-20		15	0	0	0	0	0	0	0	1
slo	s2	Syrah			2010-10-20		16	0	0	0	0	0	0	0	1
slo	s2	Syrah			2010-10-20		17	0	0	0	0	0	0	0	1
slo	s2	Syrah			2010-10-20		18	0	0	0	0	0	0	0	1
slo	s2	Syrah			2010-10-20		19	0	0	0	0	0	0	0	1
slo	s2	Syrah			2010-10-20		20	0	0	0	0	0	0	0	1
slo	s2	Syrah			2010-10-20		21	0	0	0	0	0	0	0	1
slo	s2	Syrah			2010-10-20		22	0	0	0	0	0	0	0	1
slo	s2	Syrah			2010-10-20		23	0	0	0	0	0	0	0	1
slo	s2	Syrah			2010-10-20		24	0	0	0	0	0	0	0	1
slo	s2	Syrah			2010-10-20		25	0	0	0	0	0	0	0	1
slo	s2	Syrah			2010-10-20		26	0	0	0	0	0	0	0	1
slo	s2	Syrah			2010-10-20		27	0	0	0	0	0	0	0	1
slo	s2	Syrah			2010-10-20		28	0	0	0	0	0	0	0	1
slo	s2	Syrah			2010-10-20		29	0	0	0	0	0	0	0	1
slo	s2	Syrah			2010-10-20		30	0	0	0	0	0	0	0	1
slo	s4	Syrah			2010-10-20		1	0	0	0	0	0	0	0	1
slo	s4	Syrah			2010-10-20		2	0	0	0	0	0	0	0	1
slo	s4	Syrah			2010-10-20		3	0	0	0	0	0	0	0	1
slo	s4	Syrah			2010-10-20		4	0	0	0	0	0	0	0	1
slo	s4	Syrah			2010-10-20		5	0	0	0	0	0	0	0	1
slo	s4	Syrah			2010-10-20		6	0	0	0	0	0	0	0	1
slo	s4	Syrah			2010-10-20		7	0	0	0	0	0	0	0	1
slo	s4	Syrah			2010-10-20		8	0	0	0	0	0	0	0	1
slo	s4	Syrah			2010-10-20		9	0	0	0	0	0	0	0	1
slo	s4	Syrah			2010-10-20		10	0	0	0	0	0	0	0	1
slo	s4	Syrah			2010-10-20		11	0	0	0	0	0	0	0	1
slo	s4	Syrah			2010-10-20		12	0	0	0	0	0	0	0	1
slo	s4	Syrah			2010-10-20		13	0	0	0	0	0	0	0	1
slo	s4	Syrah			2010-10-20		14	0	0	0	0	0	0	0	1
slo	s4	Syrah			2010-10-20		15	0	0	0	0	0	0	0	1
slo	s4	Syrah			2010-10-20		16	0	0	0	0	0	0	0	1
slo	s4	Syrah			2010-10-20		17	0	0	0	0	0	0	0	1
slo	s4	Syrah			2010-10-20		18	0	0	0	0	0	0	0	1
slo	s4	Syrah			2010-10-20		19	0	0	0	0	0	0	0	1
slo	s4	Syrah			2010-10-20		20	0	0	0	0	0	0	0	1
slo	s4	Syrah			2010-10-20		21	0	0	0	0	0	0	0	1
slo	s4	Syrah			2010-10-20		22	0	0	0	0	0	0	0	1
slo	s4	Syrah			2010-10-20		23	0	0	0	0	0	0	0	1
slo	s4	Syrah			2010-10-20		24	0	0	0	0	0	0	0	1
slo	s4	Syrah			2010-10-20		25	0	0	0	0	0	0	0	1
slo	s4	Syrah			2010-10-20		26	0	0	0	0	0	0	0	1
slo	s4	Syrah			2010-10-20		27	0	0	0	0	0	0	0	1
slo	s4	Syrah			2010-10-20		28	0	0	0	0	0	0	0	1
slo	s4	Syrah			2010-10-20		29	0	0	0	0	0	0	0	1
slo	s4	Syrah			2010-10-20		30	0	0	0	0	0	0	0	1
slo	s5	Syrah			2010-10-20		1	0	0	0	0	0	0	0	1
slo	s5	Syrah			2010-10-20		2	0	0	0	0	0	0	0	1
slo	s5	Syrah			2010-10-20		3	0	0	0	0	0	0	0	1
slo	s5	Syrah			2010-10-20		4	0	0	0	0	0	0	0	1
slo	s5	Syrah			2010-10-20		5	0	0	0	0	0	0	0	1
slo	s5	Syrah			2010-10-20		6	0	0	0	0	0	0	0	1
slo	s5	Syrah			2010-10-20		7	0	0	0	0	0	0	0	1
slo	s5	Syrah			2010-10-20		8	0	0	0	0	0	0	0	1
slo	s5	Syrah			2010-10-20		9	0	0	0	0	0	0	0	1
slo	s5	Syrah			2010-10-20		10	0	0	0	0	0	0	0	1
slo	s5	Syrah			2010-10-20		11	0	0	0	0	0	0	0	1
slo	s5	Syrah			2010-10-20		12	0	0	0	0	0	0	0	1
slo	s5	Syrah			2010-10-20		13	0	0	0	0	0	0	0	1
slo	s5	Syrah			2010-10-20		14	0	0	0	0	0	0	0	1
slo	s5	Syrah			2010-10-20		15	0	0	0	0	0	0	0	1
slo	s5	Syrah			2010-10-20		16	0	0	0	0	0	0	0	1
slo	s5	Syrah			2010-10-20		17	0	0	0	0	0	0	0	1
slo	s5	Syrah			2010-10-20		18	0	0	0	0	0	0	0	1
slo	s5	Syrah			2010-10-20		19	0	0	0	0	0	0	0	1
slo	s5	Syrah			2010-10-20		20	0	0	0	0	0	0	0	1
slo	s5	Syrah			2010-10-20		21	0	0	0	0	0	0	0	1
slo	s5	Syrah			2010-10-20		22	0	0	0	0	0	0	0	1
slo	s5	Syrah			2010-10-20		23	0	0	0	0	0	0	0	1
slo	s5	Syrah			2010-10-20		24	0	0	0	0	0	0	0	1
slo	s5	Syrah			2010-10-20		25	0	0	0	0	0	0	0	1
slo	s5	Syrah			2010-10-20		26	0	0	0	0	0	0	0	1
slo	s5	Syrah			2010-10-20		27	0	0	0	0	0	0	0	1
slo	s5	Syrah			2010-10-20		28	0	0	0	0	0	0	0	1
slo	s5	Syrah			2010-10-20		29	0	0	0	0	0	0	0	1
lodi	l6	Zinfandel	1103 P	2005	2010-11-10		1	0	0	0	0	0	0	0	1
lodi	l6	Zinfandel	1103 P	2005	2010-11-10		2	0	0	0	0	0	0	0	1
lodi	l6	Zinfandel	1103 P	2005	2010-11-10		3	0	0	0	0	0	0	0	1
lodi	l6	Zinfandel	1103 P	2005	2010-11-10		4	0	0	0	0	0	0	0	1
lodi	l6	Zinfandel	1103 P	2005	2010-11-10		5	0	0	0	0	0	0	0	1
lodi	l6	Zinfandel	1103 P	2005	2010-11-10		6	0	0	0	0	0	0	0	1
lodi	l6	Zinfandel	1103 P	2005	2010-11-10		7	0	0	0	0	0	0	0	1
lodi	l6	Zinfandel	1103 P	2005	2010-11-10		8	0	0	0	0	0	0	0	1
lodi	l6	Zinfandel	1103 P	2005	2010-11-10		9	0	0	0	0	0	0	0	1
lodi	l6	Zinfandel	1103 P	2005	2010-11-10		10	0	0	0	0	0	0	0	1
lodi	l6	Zinfandel	1103 P	2005	2010-11-10		11	0	0	0	0	0	0	0	1
lodi	l6	Zinfandel	1103 P	2005	2010-11-10		12	0	0	0	0	0	0	0	1
lodi	l6	Zinfandel	1103 P	2005	2010-11-10		13	0	0	0	0	0	0	0	1
lodi	l6	Zinfandel	1103 P	2005	2010-11-10		14	0	0	0	0	0	0	0	1
lodi	l6	Zinfandel	1103 P	2005	2010-11-10		15	0	0	0	0	0	0	0	1
lodi	l6	Zinfandel	1103 P	2005	2010-11-10		16	0	0	0	0	0	0	0	1
lodi	l6	Zinfandel	1103 P	2005	2010-11-10		17	0	0	0	0	0	0	0	1
lodi	l6	Zinfandel	1103 P	2005	2010-11-10		18	0	0	0	0	0	0	0	1
lodi	l6	Zinfandel	1103 P	2005	2010-11-10		19	0	0	0	0	0	0	0	1
lodi	l6	Zinfandel	1103 P	2005	2010-11-10		20	0	0	0	0	0	0	0	1
lodi	l6	Zinfandel	1103 P	2005	2010-11-10		21	0	0	0	0	0	0	0	1
lodi	l7	Zinfandel	St. George	1978	2010-11-10		1	0	1	1	0	0	1	1	1
lodi	l7	Zinfandel	St. George	1978	2010-11-10		13	0	1	1	0	0	1	1	1
lodi	l7	Zinfandel	St. George	1978	2010-11-10		14	0	1	1	0	0	1	1	1
lodi	l7	Zinfandel	St. George	1978	2010-11-10		19	0	1	1	0	0	1	1	1
lodi	l7	Zinfandel	St. George	1978	2010-11-10		20	0	1	1	0	0	1	1	1
lodi	l7	Zinfandel	St. George	1978	2010-11-10		21	0	1	1	0	0	1	1	1
lodi	l7	Zinfandel	St. George	1978	2010-11-10		2	0	1	0	0	0	0	1	1
lodi	l7	Zinfandel	St. George	1978	2010-11-10		3	0	1	0	0	0	0	1	1
lodi	l7	Zinfandel	St. George	1978	2010-11-10		4	0	1	0	0	0	0	1	1
lodi	l7	Zinfandel	St. George	1978	2010-11-10		5	0	1	0	0	0	0	1	1
lodi	l7	Zinfandel	St. George	1978	2010-11-10		6	0	1	0	0	0	0	1	1
lodi	l7	Zinfandel	St. George	1978	2010-11-10		7	0	1	0	0	0	0	1	1
lodi	l7	Zinfandel	St. George	1978	2010-11-10		8	0	1	0	0	0	0	1	1
lodi	l7	Zinfandel	St. George	1978	2010-11-10		9	0	1	0	0	0	0	1	1
lodi	l7	Zinfandel	St. George	1978	2010-11-10		10	0	1	0	0	0	0	1	1
lodi	l7	Zinfandel	St. George	1978	2010-11-10		11	0	1	0	0	0	0	1	1
lodi	l7	Zinfandel	St. George	1978	2010-11-10		12	0	1	0	0	0	0	1	1
lodi	l7	Zinfandel	St. George	1978	2010-11-10		15	0	1	0	0	0	0	1	1
lodi	l7	Zinfandel	St. George	1978	2010-11-10		16	0	1	0	0	0	0	1	1
lodi	l7	Zinfandel	St. George	1978	2010-11-10		17	0	1	0	0	0	0	1	1
lodi	l7	Zinfandel	St. George	1978	2010-11-10		18	0	1	0	0	0	0	1	1
amel	a3	Zinfandel			2010-10-29		6	1	0	0	0	0	0	1	1
amel	a3	Zinfandel			2010-10-29		19	0	1	0	0	0	0	1	1
amel	a3	Zinfandel			2010-10-29		1	0	0	0	0	0	0	0	1
amel	a3	Zinfandel			2010-10-29		2	0	0	0	0	0	0	0	1
amel	a3	Zinfandel			2010-10-29		3	0	0	0	0	0	0	0	1
amel	a3	Zinfandel			2010-10-29		4	0	0	0	0	0	0	0	1
amel	a3	Zinfandel			2010-10-29		5	0	0	0	0	0	0	0	1
amel	a3	Zinfandel			2010-10-29		7	0	0	0	0	0	0	0	1
amel	a3	Zinfandel			2010-10-29		8	0	0	0	0	0	0	0	1
amel	a3	Zinfandel			2010-10-29		9	0	0	0	0	0	0	0	1
amel	a3	Zinfandel			2010-10-29		10	0	0	0	0	0	0	0	1
amel	a3	Zinfandel			2010-10-29		11	0	0	0	0	0	0	0	1
amel	a3	Zinfandel			2010-10-29		12	0	0	0	0	0	0	0	1
amel	a3	Zinfandel			2010-10-29		13	0	0	0	0	0	0	0	1
amel	a3	Zinfandel			2010-10-29		14	0	0	0	0	0	0	0	1
amel	a3	Zinfandel			2010-10-29		15	0	0	0	0	0	0	0	1
amel	a3	Zinfandel			2010-10-29		16	0	0	0	0	0	0	0	1
amel	a3	Zinfandel			2010-10-29		17	0	0	0	0	0	0	0	1
amel	a3	Zinfandel			2010-10-29		18	0	0	0	0	0	0	0	1
amel	a3	Zinfandel			2010-10-29		20	0	0	0	0	0	0	0	1
amel	a3	Zinfandel			2010-10-29		21	0	0	0	0	0	0	0	1
amel	a4	Zinfandel	Own Root		2010-10-29	Phylloxera	1	0	1	0	0	1	1	1	1
amel	a4	Zinfandel	Own Root		2010-10-29	Phylloxera	2	0	1	0	0	1	1	1	1
amel	a4	Zinfandel	Own Root		2010-10-29	Phylloxera	12	0	1	0	0	1	1	1	1
amel	a4	Zinfandel	Own Root		2010-10-29	Phylloxera	19	1	0	0	0	1	1	1	1
amel	a4	Zinfandel	Own Root		2010-10-29	Phylloxera	3	0	0	0	0	1	0	1	1
amel	a4	Zinfandel	Own Root		2010-10-29	Phylloxera	4	0	0	0	0	1	0	1	1
amel	a4	Zinfandel	Own Root		2010-10-29	Phylloxera	5	0	0	0	0	1	0	1	1
amel	a4	Zinfandel	Own Root		2010-10-29	Phylloxera	6	0	0	0	0	1	0	1	1
amel	a4	Zinfandel	Own Root		2010-10-29	Phylloxera	7	0	0	0	0	1	0	1	1
amel	a4	Zinfandel	Own Root		2010-10-29	Phylloxera	8	0	0	0	0	1	0	1	1
amel	a4	Zinfandel	Own Root		2010-10-29	Phylloxera	9	0	0	0	0	1	0	1	1
amel	a4	Zinfandel	Own Root		2010-10-29	Phylloxera	10	0	0	0	0	1	0	1	1
amel	a4	Zinfandel	Own Root		2010-10-29	Phylloxera	11	0	0	0	0	1	0	1	1
amel	a4	Zinfandel	Own Root		2010-10-29	Phylloxera	13	0	0	0	0	1	0	1	1
amel	a4	Zinfandel	Own Root		2010-10-29	Phylloxera	14	0	0	0	0	1	0	1	1
amel	a4	Zinfandel	Own Root		2010-10-29	Phylloxera	15	0	0	0	0	1	0	1	1
amel	a4	Zinfandel	Own Root		2010-10-29	Phylloxera	16	0	0	0	0	1	0	1	1
amel	a4	Zinfandel	Own Root		2010-10-29	Phylloxera	17	0	0	0	0	1	0	1	1
amel	a4	Zinfandel	Own Root		2010-10-29	Phylloxera	18	0	0	0	0	1	0	1	1
amel	a1	Zinfandel	St. George	2003	2010-10-29		1	1	1	0	0	0	1	1	1
amel	a1	Zinfandel	St. George	2003	2010-10-29		2	1	1	0	0	0	1	1	1
amel	a1	Zinfandel	St. George	2003	2010-10-29		4	1	1	0	0	0	1	1	1
amel	a1	Zinfandel	St. George	2003	2010-10-29		6	1	1	0	0	0	1	1	1
amel	a1	Zinfandel	St. George	2003	2010-10-29		11	1	1	0	0	0	1	1	1
amel	a1	Zinfandel	St. George	2003	2010-10-29		14	1	1	0	0	0	1	1	1
amel	a1	Zinfandel	St. George	2003	2010-10-29		18	0	1	1	0	0	1	1	1
amel	a1	Zinfandel	St. George	2003	2010-10-29		21	0	1	1	0	0	1	1	1
amel	a1	Zinfandel	St. George	2003	2010-10-29		3	0	1	0	0	0	0	1	1
amel	a1	Zinfandel	St. George	2003	2010-10-29		5	0	1	0	0	0	0	1	1
amel	a1	Zinfandel	St. George	2003	2010-10-29		9	0	1	0	0	0	0	1	1
amel	a1	Zinfandel	St. George	2003	2010-10-29		10	0	1	0	0	0	0	1	1
amel	a1	Zinfandel	St. George	2003	2010-10-29		12	0	1	0	0	0	0	1	1
amel	a1	Zinfandel	St. George	2003	2010-10-29		13	0	1	0	0	0	0	1	1
amel	a1	Zinfandel	St. George	2003	2010-10-29		16	0	1	0	0	0	0	1	1
amel	a1	Zinfandel	St. George	2003	2010-10-29		17	0	1	0	0	0	0	1	1
amel	a1	Zinfandel	St. George	2003	2010-10-29		19	0	1	0	0	0	0	1	1
amel	a1	Zinfandel	St. George	2003	2010-10-29		20	0	1	0	0	0	0	1	1
amel	a1	Zinfandel	St. George	2003	2010-10-29		7	0	0	0	0	0	0	0	1
amel	a1	Zinfandel	St. George	2003	2010-10-29		8	0	0	0	0	0	0	0	1
amel	a1	Zinfandel	St. George	2003	2010-10-29		15	0	0	0	0	0	0	0	1
lodi	l4	Zinfandel	5BB	1998	2015-10-29		1	0	0	0	0	0	0	0	1
lodi	l4	Zinfandel	5BB	1998	2015-10-29		2	0	0	0	0	0	0	0	1
lodi	l4	Zinfandel	5BB	1998	2015-10-29		3	0	0	0	0	0	0	0	1
lodi	l4	Zinfandel	5BB	1998	2015-10-29		4	0	0	0	0	0	0	0	1
lodi	l4	Zinfandel	5BB	1998	2015-10-29		5	0	0	0	0	0	0	0	1
lodi	l4	Zinfandel	5BB	1998	2015-10-29		6	0	0	0	0	0	0	0	1
lodi	l4	Zinfandel	5BB	1998	2015-10-29		7	0	0	0	0	0	0	0	1
lodi	l4	Zinfandel	5BB	1998	2015-10-29		8	0	0	0	0	0	0	0	1
lodi	l4	Zinfandel	5BB	1998	2015-10-29		9	0	0	0	0	0	0	0	1
lodi	l4	Zinfandel	5BB	1998	2015-10-29		10	0	0	0	0	0	0	0	1
lodi	l4	Zinfandel	5BB	1998	2015-10-29		11	0	0	0	0	0	0	0	1
lodi	l4	Zinfandel	5BB	1998	2015-10-29		12	0	0	0	0	0	0	0	1
lodi	l4	Zinfandel	5BB	1998	2015-10-29		13	0	0	0	0	0	0	0	1
lodi	l4	Zinfandel	5BB	1998	2015-10-29		14	0	0	0	0	0	0	0	1
lodi	l4	Zinfandel	5BB	1998	2015-10-29		15	0	0	0	0	0	0	0	1
lodi	l4	Zinfandel	5BB	1998	2015-10-29		16	0	0	0	0	0	0	0	1
lodi	l4	Zinfandel	5BB	1998	2015-10-29		17	0	0	0	0	0	0	0	1
lodi	l4	Zinfandel	5BB	1998	2015-10-29		18	0	0	0	0	0	0	0	1
lodi	l4	Zinfandel	5BB	1998	2015-10-29		19	0	0	0	0	0	0	0	1
lodi	l4	Zinfandel	5BB	1998	2015-10-29		20	0	0	0	0	0	0	0	1
lodi	l4	Zinfandel	5BB	1998	2015-10-29		21	0	0	0	0	0	0	0	1

## Sheet: FourRegions
region	site	Sample	lr1	lr2	lr3	lr4lv	mixed	positive	samples
amel	a1	1	1	1	0	0	1	1	1
amel	a1	2	1	1	0	0	1	1	1
amel	a1	4	1	1	0	0	1	1	1
amel	a1	6	1	1	0	0	1	1	1
amel	a1	11	1	1	0	0	1	1	1
amel	a1	14	1	1	0	0	1	1	1
amel	a1	18	0	1	1	0	1	1	1
amel	a1	21	0	1	1	0	1	1	1
amel	a1	3	0	1	0	0	0	1	1
amel	a1	5	0	1	0	0	0	1	1
amel	a1	9	0	1	0	0	0	1	1
amel	a1	10	0	1	0	0	0	1	1
amel	a1	12	0	1	0	0	0	1	1
amel	a1	13	0	1	0	0	0	1	1
amel	a1	16	0	1	0	0	0	1	1
amel	a1	17	0	1	0	0	0	1	1
amel	a1	19	0	1	0	0	0	1	1
amel	a1	20	0	1	0	0	0	1	1
amel	a1	7	0	0	0	0	0	0	1
amel	a1	8	0	0	0	0	0	0	1
amel	a1	15	0	0	0	0	0	0	1
amel	a3	6	1	0	0	0	0	1	1
amel	a3	19	0	1	0	0	0	1	1
amel	a3	1	0	0	0	0	0	0	1
amel	a3	2	0	0	0	0	0	0	1
amel	a3	3	0	0	0	0	0	0	1
amel	a3	4	0	0	0	0	0	0	1
amel	a3	5	0	0	0	0	0	0	1
amel	a3	7	0	0	0	0	0	0	1
amel	a3	8	0	0	0	0	0	0	1
amel	a3	9	0	0	0	0	0	0	1
amel	a3	10	0	0	0	0	0	0	1
amel	a3	11	0	0	0	0	0	0	1
amel	a3	12	0	0	0	0	0	0	1
amel	a3	13	0	0	0	0	0	0	1
amel	a3	14	0	0	0	0	0	0	1
amel	a3	15	0	0	0	0	0	0	1
amel	a3	16	0	0	0	0	0	0	1
amel	a3	17	0	0	0	0	0	0	1
amel	a3	18	0	0	0	0	0	0	1
amel	a3	20	0	0	0	0	0	0	1
amel	a3	21	0	0	0	0	0	0	1
amel	a4	1	0	1	0	0	0	1	1
amel	a4	2	0	1	0	0	0	1	1
amel	a4	12	0	1	0	0	0	1	1
amel	a4	19	1	0	0	0	0	1	1
amel	a4	3	0	0	0	0	0	0	1
amel	a4	4	0	0	0	0	0	0	1
amel	a4	5	0	0	0	0	0	0	1
amel	a4	6	0	0	0	0	0	0	1
amel	a4	7	0	0	0	0	0	0	1
amel	a4	8	0	0	0	0	0	0	1
amel	a4	9	0	0	0	0	0	0	1
amel	a4	10	0	0	0	0	0	0	1
amel	a4	11	0	0	0	0	0	0	1
amel	a4	13	0	0	0	0	0	0	1
amel	a4	14	0	0	0	0	0	0	1
amel	a4	15	0	0	0	0	0	0	1
amel	a4	16	0	0	0	0	0	0	1
amel	a4	17	0	0	0	0	0	0	1
amel	a4	18	0	0	0	0	0	0	1
amel	a5	1	0	1	1	0	1	1	1
amel	a5	2	0	1	1	0	1	1	1
amel	a5	5	0	1	1	0	1	1	1
amel	a5	7	0	1	1	0	1	1	1
amel	a5	8	0	1	1	0	1	1	1
amel	a5	9	0	1	1	0	1	1	1
amel	a5	10	0	1	1	0	1	1	1
amel	a5	11	0	1	1	0	1	1	1
amel	a5	12	0	1	1	0	1	1	1
amel	a5	13	0	1	1	0	1	1	1
amel	a5	16	0	1	1	0	1	1	1
amel	a5	17	0	1	1	0	1	1	1
amel	a5	18	0	1	1	0	1	1	1
amel	a5	15	1	1	1	0	1	1	1
amel	a5	3	1	0	0	0	0	1	1
amel	a5	4	1	0	0	0	0	1	1
amel	a5	6	1	0	0	0	0	1	1
amel	a5	14	1	0	0	0	0	1	1
amel	a5	19	1	0	0	0	0	1	1
amel	a6	14	0	1	0	1	1	1	1
amel	a6	1	0	1	1	0	1	1	1
amel	a6	5	0	1	1	0	1	1	1
amel	a6	9	0	1	1	0	1	1	1
amel	a6	20	0	1	1	0	1	1	1
amel	a6	22	0	1	1	0	1	1	1
amel	a6	4	0	1	1	0	1	1	1
amel	a6	7	0	1	1	0	1	1	1
amel	a6	8	0	1	1	0	1	1	1
amel	a6	12	0	1	1	0	1	1	1
amel	a6	13	0	1	1	0	1	1	1
amel	a6	15	0	1	1	0	1	1	1
amel	a6	2	1	1	1	0	1	1	1
amel	a6	23	1	1	1	0	1	1	1
amel	a6	10	1	1	1	0	1	1	1
amel	a6	18	1	1	1	0	1	1	1
amel	a6	11	0	1	0	0	0	1	1
amel	a6	16	0	1	0	0	0	1	1
amel	a6	17	0	1	0	0	0	1	1
amel	a6	19	0	1	0	0	0	1	1
amel	a6	3	0	0	0	0	0	0	1
amel	a6	6	0	0	0	0	0	0	1
amel	a6	21	0	0	0	0	0	0	1
amel	a7	9	0	1	0	1	1	1	1
amel	a7	21	0	1	0	1	1	1	1
amel	a7	3	0	1	1	0	1	1	1
amel	a7	1	0	1	1	1	1	1	1
amel	a7	2	0	1	1	1	1	1	1
amel	a7	13	0	1	1	1	1	1	1
amel	a7	22	1	0	1	1	1	1	1
amel	a7	14	1	0	1	1	1	1	1
amel	a7	15	1	0	1	1	1	1	1
amel	a7	18	1	0	1	1	1	1	1
amel	a7	19	1	0	1	1	1	1	1
amel	a7	17	1	1	1	0	1	1	1
amel	a7	8	1	1	1	1	1	1	1
amel	a7	20	1	1	1	1	1	1	1
amel	a7	7	1	1	1	1	1	1	1
amel	a7	12	0	1	0	0	0	1	1
amel	a7	16	0	1	0	0	0	1	1
amel	a7	6	0	0	1	1	0	1	1
amel	a7	10	0	0	1	1	0	1	1
amel	a7	11	0	0	1	1	0	1	1
amel	a7	4	0	0	1	0	0	1	1
amel	a7	5	0	0	0	1	0	1	1
amel	a8	1	0	0	0	0	0	0	1
amel	a8	2	0	0	0	0	0	0	1
amel	a8	3	0	0	0	0	0	0	1
amel	a8	4	0	0	0	0	0	0	1
amel	a8	5	0	0	0	0	0	0	1
amel	a8	6	0	0	0	0	0	0	1
amel	a8	7	0	0	0	0	0	0	1
amel	a8	8	0	0	0	0	0	0	1
amel	a8	9	0	0	0	0	0	0	1
amel	a8	10	0	0	0	0	0	0	1
amel	a8	11	0	0	0	0	0	0	1
amel	a8	12	0	0	0	0	0	0	1
amel	a8	13	0	0	0	0	0	0	1
amel	a8	14	0	0	0	0	0	0	1
amel	a8	15	0	0	0	0	0	0	1
amel	a8	16	0	0	0	0	0	0	1
amel	a8	17	0	0	0	0	0	0	1
amel	a8	18	0	0	0	0	0	0	1
amel	a8	19	0	0	0	0	0	0	1
amel	a8	20	0	0	0	0	0	0	1
amel	a8	21	0	0	0	0	0	0	1
amel	a9	1	0	0	0	0	0	0	1
amel	a9	2	0	0	0	0	0	0	1
amel	a9	3	0	0	0	0	0	0	1
amel	a9	4	0	0	0	0	0	0	1
amel	a9	5	0	0	0	0	0	0	1
amel	a9	6	0	0	0	0	0	0	1
amel	a9	7	0	0	0	0	0	0	1
amel	a9	8	0	0	0	0	0	0	1
amel	a9	9	0	0	0	0	0	0	1
amel	a9	10	0	0	0	0	0	0	1
amel	a9	11	0	0	0	0	0	0	1
amel	a9	12	0	0	0	0	0	0	1
amel	a9	13	0	0	0	0	0	0	1
amel	a9	14	0	0	0	0	0	0	1
amel	a9	15	0	0	0	0	0	0	1
amel	a9	16	0	0	0	0	0	0	1
amel	a9	17	0	0	0	0	0	0	1
amel	a9	18	0	0	0	0	0	0	1
amel	a9	19	0	0	0	0	0	0	1
amel	a9	20	0	0	0	0	0	0	1
amel	a9	21	0	0	0	0	0	0	1
amel	a10	1	0	0	0	0	0	0	1
amel	a10	2	0	0	0	0	0	0	1
amel	a10	3	0	0	0	0	0	0	1
amel	a10	4	0	0	0	0	0	0	1
amel	a10	5	0	0	0	0	0	0	1
amel	a10	6	0	0	0	0	0	0	1
amel	a10	7	0	0	0	0	0	0	1
amel	a10	8	0	0	0	0	0	0	1
amel	a10	9	0	0	0	0	0	0	1
amel	a10	10	0	0	0	0	0	0	1
amel	a10	11	0	0	0	0	0	0	1
amel	a10	12	0	0	0	0	0	0	1
amel	a10	13	0	0	0	0	0	0	1
amel	a10	14	0	0	0	0	0	0	1
amel	a10	15	0	0	0	0	0	0	1
amel	a10	16	0	0	0	0	0	0	1
amel	a10	17	0	0	0	0	0	0	1
amel	a10	18	0	0	0	0	0	0	1
amel	a10	19	0	0	0	0	0	0	1
amel	a10	20	0	0	0	0	0	0	1
amel	a10	21	0	0	0	0	0	0	1
amel	a10	22	0	0	0	0	0	0	1
amel	a11	8	0	1	0	0	0	1	1
amel	a11	15	0	1	0	0	0	1	1
amel	a11	20	0	1	0	0	0	1	1
amel	a11	1	0	0	0	0	0	0	1
amel	a11	2	0	0	0	0	0	0	1
amel	a11	3	0	0	0	0	0	0	1
amel	a11	4	0	0	0	0	0	0	1
amel	a11	5	0	0	0	0	0	0	1
amel	a11	6	0	0	0	0	0	0	1
amel	a11	7	0	0	0	0	0	0	1
amel	a11	9	0	0	0	0	0	0	1
amel	a11	10	0	0	0	0	0	0	1
amel	a11	11	0	0	0	0	0	0	1
amel	a11	12	0	0	0	0	0	0	1
amel	a11	13	0	0	0	0	0	0	1
amel	a11	14	0	0	0	0	0	0	1
amel	a11	16	0	0	0	0	0	0	1
amel	a11	17	0	0	0	0	0	0	1
amel	a11	18	0	0	0	0	0	0	1
amel	a11	19	0	0	0	0	0	0	1
amel	a11	21	0	0	0	0	0	0	1
amel	a11	22	0	0	0	0	0	0	1
amel	a12	1	0	1	0	1	1	1	1
amel	a12	1	0	1	1	1	1	1	1
amel	a12	1	0	1	1	1	1	1	1
amel	a12	1	0	1	1	1	1	1	1
amel	a12	1	0	1	1	1	1	1	1
amel	a12	1	0	1	1	0	1	1	1
amel	a12	1	0	1	1	0	1	1	1
amel	a12	1	0	1	1	0	1	1	1
amel	a12	1	0	1	1	0	1	1	1
amel	a12	1	0	1	1	0	1	1	1
amel	a12	1	0	1	1	0	1	1	1
amel	a12	1	0	1	1	0	1	1	1
amel	a12	1	0	1	1	0	1	1	1
amel	a12	1	0	1	1	0	1	1	1
amel	a12	1	0	1	1	0	1	1	1
amel	a12	1	0	1	1	0	1	1	1
amel	a12	1	0	1	1	0	1	1	1
amel	a12	1	0	1	0	0	0	1	1
amel	a12	1	0	1	0	0	0	1	1
amel	a12	1	0	0	1	0	0	1	1
amel	a12	1	0	0	1	0	0	1	1
amel	a12	1	0	0	1	0	0	1	1
amel	a12	1	0	0	1	0	0	1	1
lodi	l1	1	0	0	0	0	0	0	1
lodi	l1	2	0	0	0	0	0	0	1
lodi	l1	3	0	0	0	0	0	0	1
lodi	l1	4	0	0	0	0	0	0	1
lodi	l1	5	0	0	0	0	0	0	1
lodi	l1	6	0	0	0	0	0	0	1
lodi	l1	7	0	0	0	0	0	0	1
lodi	l1	8	0	0	0	0	0	0	1
lodi	l1	9	0	0	0	0	0	0	1
lodi	l1	10	0	0	0	0	0	0	1
lodi	l1	11	0	0	0	0	0	0	1
lodi	l1	12	0	0	0	0	0	0	1
lodi	l1	13	0	0	0	0	0	0	1
lodi	l1	14	0	0	0	0	0	0	1
lodi	l1	15	0	0	0	0	0	0	1
lodi	l1	16	0	0	0	0	0	0	1
lodi	l1	17	0	0	0	0	0	0	1
lodi	l1	18	0	0	0	0	0	0	1
lodi	l1	19	0	0	0	0	0	0	1
lodi	l1	20	0	0	0	0	0	0	1
lodi	l1	21	0	0	0	0	0	0	1
lodi	l2	1	0	0	1	0	0	1	1
lodi	l2	4	0	0	1	0	0	1	1
lodi	l2	5	0	0	1	0	0	1	1
lodi	l2	8	0	0	1	0	0	1	1
lodi	l2	10	0	0	1	0	0	1	1
lodi	l2	11	0	0	1	0	0	1	1
lodi	l2	15	0	0	1	0	0	1	1
lodi	l2	17	0	0	1	0	0	1	1
lodi	l2	20	0	0	1	0	0	1	1
lodi	l2	2	0	0	1	0	0	1	1
lodi	l2	3	0	0	1	0	0	1	1
lodi	l2	6	0	0	1	0	0	1	1
lodi	l2	7	0	0	1	0	0	1	1
lodi	l2	9	0	0	1	0	0	1	1
lodi	l2	12	0	0	1	0	0	1	1
lodi	l2	13	0	0	1	0	0	1	1
lodi	l2	14	0	0	1	0	0	1	1
lodi	l2	16	0	0	1	0	0	1	1
lodi	l2	18	0	0	1	0	0	1	1
lodi	l2	19	0	0	1	0	0	1	1
lodi	l2	21	0	0	1	0	0	1	1
lodi	l3	18	0	0	1	1	1	1	1
lodi	l3	1	0	0	1	0	0	1	1
lodi	l3	2	0	0	1	0	0	1	1
lodi	l3	3	0	0	1	0	0	1	1
lodi	l3	4	0	0	1	0	0	1	1
lodi	l3	5	0	0	1	0	0	1	1
lodi	l3	6	0	0	1	0	0	1	1
lodi	l3	7	0	0	1	0	0	1	1
lodi	l3	10	0	0	1	0	0	1	1
lodi	l3	11	0	0	1	0	0	1	1
lodi	l3	13	0	0	1	0	0	1	1
lodi	l3	16	0	0	1	0	0	1	1
lodi	l3	14	0	0	1	0	0	1	1
lodi	l3	15	0	0	1	0	0	1	1
lodi	l3	12	0	0	0	1	0	1	1
lodi	l3	8	0	0	0	0	0	0	1
lodi	l3	9	0	0	0	0	0	0	1
lodi	l3	17	0	0	0	0	0	0	1
lodi	l3	19	0	0	0	0	0	0	1
lodi	l3	20	0	0	0	0	0	0	1
lodi	l4	1	0	0	0	0	0	0	1
lodi	l4	2	0	0	0	0	0	0	1
lodi	l4	3	0	0	0	0	0	0	1
lodi	l4	4	0	0	0	0	0	0	1
lodi	l4	5	0	0	0	0	0	0	1
lodi	l4	6	0	0	0	0	0	0	1
lodi	l4	7	0	0	0	0	0	0	1
lodi	l4	8	0	0	0	0	0	0	1
lodi	l4	9	0	0	0	0	0	0	1
lodi	l4	10	0	0	0	0	0	0	1
lodi	l4	11	0	0	0	0	0	0	1
lodi	l4	12	0	0	0	0	0	0	1
lodi	l4	13	0	0	0	0	0	0	1
lodi	l4	14	0	0	0	0	0	0	1
lodi	l4	15	0	0	0	0	0	0	1
lodi	l4	16	0	0	0	0	0	0	1
lodi	l4	17	0	0	0	0	0	0	1
lodi	l4	18	0	0	0	0	0	0	1
lodi	l4	19	0	0	0	0	0	0	1
lodi	l4	20	0	0	0	0	0	0	1
lodi	l4	21	0	0	0	0	0	0	1
lodi	l5	1	0	0	0	0	0	0	1
lodi	l5	10	0	0	0	0	0	0	1
lodi	l5	11	0	0	0	0	0	0	1
lodi	l5	12	0	0	0	0	0	0	1
lodi	l5	2	0	0	0	0	0	0	1
lodi	l5	3	0	0	0	0	0	0	1
lodi	l5	4	0	0	0	0	0	0	1
lodi	l5	5	0	0	0	0	0	0	1
lodi	l5	6	0	0	0	0	0	0	1
lodi	l5	7	0	0	0	0	0	0	1
lodi	l5	8	0	0	0	0	0	0	1
lodi	l5	9	0	0	0	0	0	0	1
lodi	l5	13	0	0	0	0	0	0	1
lodi	l5	14	0	0	0	0	0	0	1
lodi	l5	15	0	0	0	0	0	0	1
lodi	l5	16	0	0	0	0	0	0	1
lodi	l5	17	0	0	0	0	0	0	1
lodi	l5	18	0	0	0	0	0	0	1
lodi	l5	19	0	0	0	0	0	0	1
lodi	l5	20	0	0	0	0	0	0	1
lodi	l5	21	0	0	0	0	0	0	1
lodi	l6	1	0	0	0	0	0	0	1
lodi	l6	2	0	0	0	0	0	0	1
lodi	l6	3	0	0	0	0	0	0	1
lodi	l6	4	0	0	0	0	0	0	1
lodi	l6	5	0	0	0	0	0	0	1
lodi	l6	6	0	0	0	0	0	0	1
lodi	l6	7	0	0	0	0	0	0	1
lodi	l6	8	0	0	0	0	0	0	1
lodi	l6	9	0	0	0	0	0	0	1
lodi	l6	10	0	0	0	0	0	0	1
lodi	l6	11	0	0	0	0	0	0	1
lodi	l6	12	0	0	0	0	0	0	1
lodi	l6	13	0	0	0	0	0	0	1
lodi	l6	14	0	0	0	0	0	0	1
lodi	l6	15	0	0	0	0	0	0	1
lodi	l6	16	0	0	0	0	0	0	1
lodi	l6	17	0	0	0	0	0	0	1
lodi	l6	18	0	0	0	0	0	0	1
lodi	l6	19	0	0	0	0	0	0	1
lodi	l6	20	0	0	0	0	0	0	1
lodi	l6	21	0	0	0	0	0	0	1
lodi	l7	1	0	1	1	0	1	1	1
lodi	l7	13	0	1	1	0	1	1	1
lodi	l7	14	0	1	1	0	1	1	1
lodi	l7	19	0	1	1	0	1	1	1
lodi	l7	20	0	1	1	0	1	1	1
lodi	l7	21	0	1	1	0	1	1	1
lodi	l7	2	0	1	0	0	0	1	1
lodi	l7	3	0	1	0	0	0	1	1
lodi	l7	4	0	1	0	0	0	1	1
lodi	l7	5	0	1	0	0	0	1	1
lodi	l7	6	0	1	0	0	0	1	1
lodi	l7	7	0	1	0	0	0	1	1
lodi	l7	8	0	1	0	0	0	1	1
lodi	l7	9	0	1	0	0	0	1	1
lodi	l7	10	0	1	0	0	0	1	1
lodi	l7	11	0	1	0	0	0	1	1
lodi	l7	12	0	1	0	0	0	1	1
lodi	l7	15	0	1	0	0	0	1	1
lodi	l7	16	0	1	0	0	0	1	1
lodi	l7	17	0	1	0	0	0	1	1
lodi	l7	18	0	1	0	0	0	1	1
lodi	l8	9	0	0	1	1	1	1	1
lodi	l8	19	1	0	1	0	1	1	1
lodi	l8	1	0	0	1	0	0	1	1
lodi	l8	2	0	0	1	0	0	1	1
lodi	l8	3	0	0	1	0	0	1	1
lodi	l8	4	0	0	1	0	0	1	1
lodi	l8	5	0	0	1	0	0	1	1
lodi	l8	8	0	0	1	0	0	1	1
lodi	l8	10	0	0	1	0	0	1	1
lodi	l8	11	0	0	1	0	0	1	1
lodi	l8	13	0	0	1	0	0	1	1
lodi	l8	14	0	0	1	0	0	1	1
lodi	l8	15	0	0	1	0	0	1	1
lodi	l8	16	0	0	1	0	0	1	1
lodi	l8	17	0	0	1	0	0	1	1
lodi	l8	20	0	0	1	0	0	1	1
lodi	l8	21	0	0	1	0	0	1	1
lodi	l8	12	0	0	1	0	0	1	1
lodi	l8	6	0	0	0	1	0	1	1
lodi	l8	7	0	0	0	0	0	0	1
lodi	l8	18	0	0	0	0	0	0	1
lodi	l9	3	0	0	0	0	0	0	1
lodi	l9	1	0	0	0	0	0	0	1
lodi	l9	2	0	0	0	0	0	0	1
lodi	l9	4	0	0	0	0	0	0	1
lodi	l9	5	0	0	0	0	0	0	1
lodi	l9	6	0	0	0	0	0	0	1
lodi	l9	7	0	0	0	0	0	0	1
lodi	l9	8	0	0	0	0	0	0	1
lodi	l9	9	0	0	0	0	0	0	1
lodi	l9	10	0	0	0	0	0	0	1
lodi	l9	11	0	0	0	0	0	0	1
lodi	l9	12	0	0	0	0	0	0	1
lodi	l9	13	0	0	0	0	0	0	1
lodi	l9	14	0	0	0	0	0	0	1
lodi	l9	15	0	0	0	0	0	0	1
lodi	l9	16	0	0	0	0	0	0	1
lodi	l9	17	0	0	0	0	0	0	1
lodi	l9	18	0	0	0	0	0	0	1
lodi	l9	19	0	0	0	0	0	0	1
lodi	l9	20	0	0	0	0	0	0	1
lodi	l9	21	0	0	0	0	0	0	1
Napa	n11	2	0	0	1	0	0	1	1
Napa	n11	1	0	0	0	0	0	0	1
Napa	n11	3	0	0	0	0	0	0	1
Napa	n11	4	0	0	0	0	0	0	1
Napa	n11	5	0	0	0	0	0	0	1
Napa	n11	6	0	0	0	0	0	0	1
Napa	n11	7	0	0	0	0	0	0	1
Napa	n11	8	0	0	0	0	0	0	1
Napa	n11	9	0	0	0	0	0	0	1
Napa	n11	10	0	0	0	0	0	0	1
Napa	n11	11	0	0	0	0	0	0	1
Napa	n11	12	0	0	0	0	0	0	1
Napa	n11	13	0	0	0	0	0	0	1
Napa	n11	14	0	0	0	0	0	0	1
Napa	n11	15	0	0	0	0	0	0	1
Napa	n12	6	0	0	1	0	0	1	1
Napa	n12	1	0	0	0	0	0	0	1
Napa	n12	2	0	0	0	0	0	0	1
Napa	n12	3	0	0	0	0	0	0	1
Napa	n12	4	0	0	0	0	0	0	1
Napa	n12	5	0	0	0	0	0	0	1
Napa	n12	7	0	0	0	0	0	0	1
Napa	n12	8	0	0	0	0	0	0	1
Napa	n12	9	0	0	0	0	0	0	1
Napa	n12	10	0	0	0	0	0	0	1
Napa	n12	11	0	0	0	0	0	0	1
Napa	n12	12	0	0	0	0	0	0	1
Napa	n12	13	0	0	0	0	0	0	1
Napa	n12	14	0	0	0	0	0	0	1
Napa	n12	15	0	0	0	0	0	0	1
Napa	n13	1	0	0	1	0	0	1	1
Napa	n13	2	0	0	1	0	0	1	1
Napa	n13	3	0	0	1	0	0	1	1
Napa	n13	4	0	0	1	0	0	1	1
Napa	n13	5	0	0	1	0	0	1	1
Napa	n13	6	0	0	0	0	0	0	1
Napa	n13	7	0	0	0	0	0	0	1
Napa	n13	8	0	0	0	0	0	0	1
Napa	n13	9	0	0	0	0	0	0	1
Napa	n13	10	0	0	0	0	0	0	1
Napa	n13	11	0	0	0	0	0	0	1
Napa	n13	12	0	0	0	0	0	0	1
Napa	n13	13	0	0	0	0	0	0	1
Napa	n13	14	0	0	0	0	0	0	1
Napa	n13	15	0	0	0	0	0	0	1
Napa	n14	3	0	1	1	0	1	1	1
Napa	n14	1	0	0	1	0	0	1	1
Napa	n14	2	0	0	1	0	0	1	1
Napa	n14	4	0	0	1	0	0	1	1
Napa	n14	5	0	0	1	0	0	1	1
Napa	n14	6	0	0	0	0	0	0	1
Napa	n14	7	0	0	0	0	0	0	1
Napa	n14	8	0	0	0	0	0	0	1
Napa	n14	9	0	0	0	0	0	0	1
Napa	n14	10	0	0	0	0	0	0	1
Napa	n14	11	0	0	0	0	0	0	1
Napa	n14	12	0	0	0	0	0	0	1
Napa	n14	13	0	0	0	0	0	0	1
Napa	n14	14	0	0	0	0	0	0	1
Napa	n14	15	0	0	0	0	0	0	1
Napa	n15	1	0	0	1	0	0	1	1
Napa	n15	2	0	0	1	0	0	1	1
Napa	n15	3	0	0	1	0	0	1	1
Napa	n15	4	0	0	1	0	0	1	1
Napa	n15	5	0	0	1	0	0	1	1
Napa	n15	6	0	0	0	0	0	0	1
Napa	n15	7	0	0	0	0	0	0	1
Napa	n15	8	0	0	0	0	0	0	1
Napa	n16	1	0	0	1	0	0	1	1
Napa	n16	2	0	0	1	0	0	1	1
Napa	n16	3	0	0	1	0	0	1	1
Napa	n16	4	0	0	1	0	0	1	1
Napa	n16	5	0	0	1	0	0	1	1
Napa	n16	6	0	0	0	0	0	0	1
Napa	n16	7	0	0	0	0	0	0	1
Napa	n16	8	0	0	0	0	0	0	1
Napa	n16	9	0	0	0	0	0	0	1
Napa	n16	10	0	0	0	0	0	0	1
Napa	n16	11	0	0	0	0	0	0	1
Napa	n16	12	0	0	0	0	0	0	1
Napa	n16	13	0	0	0	0	0	0	1
Napa	n16	14	0	0	0	0	0	0	1
Napa	n16	15	0	0	0	0	0	0	1
Napa	n17	1	0	0	1	0	0	1	1
Napa	n17	2	0	0	1	0	0	1	1
Napa	n17	4	0	0	1	0	0	1	1
Napa	n17	5	0	0	1	0	0	1	1
Napa	n17	3	0	0	0	0	0	0	1
Napa	n17	6	0	0	0	0	0	0	1
Napa	n17	7	0	0	0	0	0	0	1
Napa	n17	8	0	0	0	0	0	0	1
Napa	n17	9	0	0	0	0	0	0	1
Napa	n17	10	0	0	0	0	0	0	1
Napa	n17	11	0	0	0	0	0	0	1
Napa	n17	12	0	0	0	0	0	0	1
Napa	n17	13	0	0	0	0	0	0	1
Napa	n17	14	0	0	0	0	0	0	1
Napa	n17	15	0	0	0	0	0	0	1
Napa	n18	1	0	0	0	0	0	0	1
Napa	n18	2	0	0	0	0	0	0	1
Napa	n18	3	0	0	0	0	0	0	1
Napa	n18	4	0	0	0	0	0	0	1
Napa	n18	5	0	0	0	0	0	0	1
Napa	n19	3	1	1	1	0	1	1	1
Napa	n19	2	1	0	1	0	1	1	1
Napa	n19	1	0	0	1	0	0	1	1
Napa	n19	5	0	0	1	0	0	1	1
Napa	n19	6	0	0	1	0	0	1	1
Napa	n19	7	0	0	1	0	0	1	1
Napa	n19	10	0	0	1	0	0	1	1
Napa	n19	11	0	0	1	0	0	1	1
Napa	n19	13	0	0	1	0	0	1	1
Napa	n19	14	0	0	1	0	0	1	1
Napa	n19	15	0	0	1	0	0	1	1
Napa	n19	4	0	0	0	0	0	0	1
Napa	n19	8	0	0	0	0	0	0	1
Napa	n19	9	0	0	0	0	0	0	1
Napa	n19	12	0	0	0	0	0	0	1
Napa	n20	10	0	1	1	0	1	1	1
Napa	n20	11	0	1	1	0	1	1	1
Napa	n20	1	0	0	1	0	0	1	1
Napa	n20	2	0	0	1	0	0	1	1
Napa	n20	3	0	0	1	0	0	1	1
Napa	n20	4	0	0	1	0	0	1	1
Napa	n20	5	0	0	1	0	0	1	1
Napa	n20	6	0	0	1	0	0	1	1
Napa	n20	7	0	0	1	0	0	1	1
Napa	n20	8	0	0	1	0	0	1	1
Napa	n20	9	0	0	1	0	0	1	1
Napa	n20	12	0	0	1	0	0	1	1
Napa	n20	13	0	0	1	0	0	1	1
Napa	n20	14	0	0	1	0	0	1	1
Napa	n20	15	0	0	1	0	0	1	1
Napa	n21	1	0	0	0	0	0	0	1
Napa	n21	2	0	0	0	0	0	0	1
Napa	n21	3	0	0	0	0	0	0	1
Napa	n21	4	0	0	0	0	0	0	1
Napa	n21	5	0	0	0	0	0	0	1
Napa	n21	6	0	0	0	0	0	0	1
Napa	n21	7	0	0	0	0	0	0	1
Napa	n21	8	0	0	0	0	0	0	1
Napa	n21	9	0	0	0	0	0	0	1
Napa	n21	10	0	0	0	0	0	0	1
Napa	n21	11	0	0	0	0	0	0	1
Napa	n21	12	0	0	0	0	0	0	1
Napa	n21	13	0	0	0	0	0	0	1
Napa	n21	14	0	0	0	0	0	0	1
Napa	n21	15	0	0	0	0	0	0	1
Napa	n22	1	0	1	1	0	1	1	1
Napa	n22	4	0	0	1	0	0	1	1
Napa	n22	2	0	0	0	0	0	0	1
Napa	n22	3	0	0	0	0	0	0	1
Napa	n22	5	0	0	0	0	0	0	1
Napa	n22	6	0	0	0	0	0	0	1
Napa	n22	7	0	0	0	0	0	0	1
Napa	n22	8	0	0	0	0	0	0	1
Napa	n22	9	0	0	0	0	0	0	1
Napa	n22	10	0	0	0	0	0	0	1
Napa	n22	11	0	0	0	0	0	0	1
Napa	n22	12	0	0	0	0	0	0	1
Napa	n22	13	0	0	0	0	0	0	1
Napa	n22	14	0	0	0	0	0	0	1
Napa	n22	15	0	0	0	0	0	0	1
Napa	n23	1	0	0	1	0	0	1	1
Napa	n23	2	0	0	1	0	0	1	1
Napa	n23	3	0	0	0	0	0	0	1
Napa	n23	4	0	0	0	0	0	0	1
Napa	n23	5	0	0	0	0	0	0	1
Napa	n23	6	0	0	0	0	0	0	1
Napa	n23	7	0	0	0	0	0	0	1
Napa	n23	8	0	0	0	0	0	0	1
Napa	n23	9	0	0	0	0	0	0	1
Napa	n23	10	0	0	0	0	0	0	1
Napa	n23	11	0	0	0	0	0	0	1
Napa	n23	12	0	0	0	0	0	0	1
Napa	n23	13	0	0	0	0	0	0	1
Napa	n23	14	0	0	0	0	0	0	1
Napa	n23	15	0	0	0	0	0	0	1
Napa	n24	5	1	1	1	1	1	1	1
Napa	n24	1	0	1	1	0	1	1	1
Napa	n24	2	0	0	1	0	0	1	1
Napa	n24	4	0	0	1	0	0	1	1
Napa	n24	3	0	0	0	0	0	0	1
Napa	n24	6	0	0	0	0	0	0	1
Napa	n24	7	0	0	0	0	0	0	1
Napa	n24	8	0	0	0	0	0	0	1
Napa	n24	9	0	0	0	0	0	0	1
Napa	n24	10	0	0	0	0	0	0	1
Napa	n24	11	0	0	0	0	0	0	1
Napa	n24	12	0	0	0	0	0	0	1
Napa	n24	13	0	0	0	0	0	0	1
Napa	n24	14	0	0	0	0	0	0	1
Napa	n24	15	0	0	0	0	0	0	1
Napa	n25	1	0	1	1	1	1	1	1
Napa	n25	4	0	1	1	0	1	1	1
Napa	n25	3	0	1	1	0	1	1	1
Napa	n25	5	0	0	1	0	0	1	1
Napa	n25	2	0	0	0	0	0	0	1
Napa	n25	6	0	0	0	0	0	0	1
Napa	n25	7	0	0	0	0	0	0	1
Napa	n25	8	0	0	0	0	0	0	1
Napa	n25	9	0	0	0	0	0	0	1
Napa	n25	10	0	0	0	0	0	0	1
Napa	n25	11	0	0	0	0	0	0	1
Napa	n25	12	0	0	0	0	0	0	1
Napa	n25	13	0	0	0	0	0	0	1
Napa	n25	14	0	0	0	0	0	0	1
Napa	n25	15	0	0	0	0	0	0	1
Napa	n26	1	0	1	1	0	1	1	1
Napa	n26	2	0	1	0	0	0	1	1
Napa	n26	5	0	1	0	0	0	1	1
Napa	n26	3	0	0	1	0	0	1	1
Napa	n26	4	0	0	0	0	0	0	1
Napa	n26	6	0	0	0	0	0	0	1
Napa	n26	7	0	0	0	0	0	0	1
Napa	n26	8	0	0	0	0	0	0	1
Napa	n26	9	0	0	0	0	0	0	1
Napa	n26	10	0	0	0	0	0	0	1
Napa	n26	11	0	0	0	0	0	0	1
Napa	n26	12	0	0	0	0	0	0	1
Napa	n26	13	0	0	0	0	0	0	1
Napa	n26	14	0	0	0	0	0	0	1
Napa	n26	15	0	0	0	0	0	0	1
Napa	n27	1	0	0	0	0	0	0	1
Napa	n27	2	0	0	0	0	0	0	1
Napa	n27	3	0	0	0	0	0	0	1
Napa	n27	4	0	0	0	0	0	0	1
Napa	n27	5	0	0	0	0	0	0	1
Napa	n27	6	0	0	0	0	0	0	1
Napa	n27	7	0	0	0	0	0	0	1
Napa	n27	8	0	0	0	0	0	0	1
Napa	n27	9	0	0	0	0	0	0	1
Napa	n27	10	0	0	0	0	0	0	1
Napa	n27	11	0	0	0	0	0	0	1
Napa	n27	12	0	0	0	0	0	0	1
Napa	n27	13	0	0	0	0	0	0	1
Napa	n27	14	0	0	0	0	0	0	1
Napa	n27	15	0	0	0	0	0	0	1
Napa	n28	1	0	0	0	0	0	0	1
Napa	n28	2	0	0	0	0	0	0	1
Napa	n28	3	0	0	0	0	0	0	1
Napa	n28	4	0	0	0	0	0	0	1
Napa	n28	5	0	0	0	0	0	0	1
Napa	n28	6	0	0	0	0	0	0	1
Napa	n28	7	0	0	0	0	0	0	1
Napa	n28	8	0	0	0	0	0	0	1
Napa	n28	9	0	0	0	0	0	0	1
Napa	n28	10	0	0	0	0	0	0	1
Napa	n28	11	0	0	0	0	0	0	1
Napa	n28	12	0	0	0	0	0	0	1
Napa	n28	13	0	0	0	0	0	0	1
Napa	n28	14	0	0	0	0	0	0	1
Napa	n28	15	0	0	0	0	0	0	1
Napa	n29	1	0	0	1	0	0	1	1
Napa	n29	2	0	0	1	0	0	1	1
Napa	n29	3	0	0	1	0	0	1	1
Napa	n29	4	0	0	1	0	0	1	1
Napa	n29	5	0	0	1	0	0	1	1
Napa	n29	6	0	0	1	0	0	1	1
Napa	n29	7	0	0	1	0	0	1	1
Napa	n29	8	0	0	1	0	0	1	1
Napa	n29	9	0	0	1	0	0	1	1
Napa	n29	10	0	0	1	0	0	1	1
Napa	n30	1	0	0	1	0	0	1	1
Napa	n30	2	0	0	1	0	0	1	1
Napa	n30	3	0	0	1	0	0	1	1
Napa	n30	4	0	0	1	0	0	1	1
Napa	n30	5	0	0	1	0	0	1	1
Napa	n30	6	0	0	1	0	0	1	1
Napa	n30	7	0	0	1	0	0	1	1
Napa	n30	8	0	0	1	0	0	1	1
Napa	n30	9	0	0	1	0	0	1	1
Napa	n30	10	0	0	1	0	0	1	1
Napa	n31	1	0	0	0	0	0	0	1
Napa	n31	2	0	0	0	0	0	0	1
Napa	n31	3	0	0	0	0	0	0	1
Napa	n31	4	0	0	0	0	0	0	1
Napa	n31	5	0	0	0	0	0	0	1
Napa	n31	6	0	0	0	0	0	0	1
Napa	n31	7	0	0	0	0	0	0	1
Napa	n31	8	0	0	0	0	0	0	1
Napa	n31	9	0	0	0	0	0	0	1
Napa	n31	10	0	0	0	0	0	0	1
Napa	n32	1	0	0	1	0	0	1	1
Napa	n32	2	0	0	1	0	0	1	1
Napa	n32	4	0	0	1	0	0	1	1
Napa	n32	5	0	0	1	0	0	1	1
Napa	n32	3	0	0	0	0	0	0	1
Napa	n32	6	0	0	0	0	0	0	1
Napa	n32	7	0	0	0	0	0	0	1
Napa	n32	8	0	0	0	0	0	0	1
Napa	n32	9	0	0	0	0	0	0	1
Napa	n32	10	0	0	0	0	0	0	1
Napa	n32	11	0	0	0	0	0	0	1
Napa	n32	12	0	0	0	0	0	0	1
Napa	n32	13	0	0	0	0	0	0	1
Napa	n32	14	0	0	0	0	0	0	1
Napa	n32	15	0	0	0	0	0	0	1
Napa	n33	1	0	0	0	0	0	0	1
Napa	n33	2	0	0	0	0	0	0	1
Napa	n33	3	0	0	0	0	0	0	1
Napa	n33	4	0	0	0	0	0	0	1
Napa	n33	5	0	0	0	0	0	0	1
Napa	n34	4	0	1	1	1	1	1	1
Napa	n34	1	0	0	1	1	1	1	1
Napa	n34	5	0	0	1	1	1	1	1
Napa	n34	2	0	0	1	0	0	1	1
Napa	n34	3	0	0	1	0	0	1	1
Napa	n34	6	0	0	0	0	0	0	1
Napa	n34	7	0	0	0	0	0	0	1
Napa	n34	8	0	0	0	0	0	0	1
Napa	n34	9	0	0	0	0	0	0	1
Napa	n34	10	0	0	0	0	0	0	1
Napa	n34	11	0	0	0	0	0	0	1
Napa	n34	12	0	0	0	0	0	0	1
Napa	n34	13	0	0	0	0	0	0	1
Napa	n34	14	0	0	0	0	0	0	1
Napa	n34	15	0	0	0	0	0	0	1
Napa	n35	2	0	0	1	1	1	1	1
Napa	n35	3	0	0	1	1	1	1	1
Napa	n35	1	0	0	1	0	0	1	1
Napa	n35	4	0	0	1	0	0	1	1
Napa	n35	5	0	0	1	0	0	1	1
Napa	n35	6	0	0	0	0	0	0	1
Napa	n35	7	0	0	0	0	0	0	1
Napa	n35	8	0	0	0	0	0	0	1
Napa	n35	9	0	0	0	0	0	0	1
Napa	n35	10	0	0	0	0	0	0	1
Napa	n35	11	0	0	0	0	0	0	1
Napa	n35	12	0	0	0	0	0	0	1
Napa	n35	13	0	0	0	0	0	0	1
Napa	n35	14	0	0	0	0	0	0	1
Napa	n35	15	0	0	0	0	0	0	1
Napa	n36	4	1	0	1	1	1	1	1
Napa	n36	1	1	0	1	0	1	1	1
Napa	n36	3	0	0	1	0	0	1	1
Napa	n36	5	0	0	1	0	0	1	1
Napa	n36	2	0	0	0	0	0	0	1
Napa	n36	6	0	0	0	0	0	0	1
Napa	n36	7	0	0	0	0	0	0	1
Napa	n36	8	0	0	0	0	0	0	1
Napa	n36	9	0	0	0	0	0	0	1
Napa	n36	10	0	0	0	0	0	0	1
Napa	n36	11	0	0	0	0	0	0	1
Napa	n36	12	0	0	0	0	0	0	1
Napa	n36	13	0	0	0	0	0	0	1
Napa	n36	14	0	0	0	0	0	0	1
Napa	n36	15	0	0	0	0	0	0	1
Napa	n37	2	0	0	1	0	0	1	1
Napa	n37	1	0	0	1	0	0	1	1
Napa	n37	3	0	0	1	0	0	1	1
Napa	n37	4	0	0	1	0	0	1	1
Napa	n37	5	0	0	1	0	0	1	1
Napa	n37	6	0	0	0	0	0	0	1
Napa	n37	7	0	0	0	0	0	0	1
Napa	n37	8	0	0	0	0	0	0	1
Napa	n37	9	0	0	0	0	0	0	1
Napa	n37	10	0	0	0	0	0	0	1
Napa	n37	11	0	0	0	0	0	0	1
Napa	n37	12	0	0	0	0	0	0	1
Napa	n37	13	0	0	0	0	0	0	1
Napa	n37	14	0	0	0	0	0	0	1
Napa	n37	15	0	0	0	0	0	0	1
Napa	n38	1	0	0	1	0	0	1	1
Napa	n38	2	0	0	1	0	0	1	1
Napa	n38	3	0	0	1	0	0	1	1
Napa	n38	4	0	0	1	0	0	1	1
Napa	n38	5	0	0	1	0	0	1	1
Napa	n38	6	0	0	0	0	0	0	1
Napa	n38	7	0	0	0	0	0	0	1
Napa	n38	8	0	0	0	0	0	0	1
Napa	n38	9	0	0	0	0	0	0	1
Napa	n38	10	0	0	0	0	0	0	1
Napa	n38	11	0	0	0	0	0	0	1
Napa	n38	12	0	0	0	0	0	0	1
Napa	n38	13	0	0	0	0	0	0	1
Napa	n38	14	0	0	0	0	0	0	1
Napa	n38	15	0	0	0	0	0	0	1
Napa	n39	1	0	0	1	0	0	1	1
Napa	n39	2	0	0	1	0	0	1	1
Napa	n39	3	0	0	1	0	0	1	1
Napa	n39	4	0	0	1	0	0	1	1
Napa	n39	5	0	0	1	0	0	1	1
Napa	n39	6	0	0	0	0	0	0	1
Napa	n39	7	0	0	0	0	0	0	1
Napa	n39	8	0	0	0	0	0	0	1
Napa	n39	9	0	0	0	0	0	0	1
Napa	n39	10	0	0	0	0	0	0	1
Napa	n39	11	0	0	0	0	0	0	1
Napa	n39	12	0	0	0	0	0	0	1
Napa	n39	13	0	0	0	0	0	0	1
Napa	n39	14	0	0	0	0	0	0	1
Napa	n39	15	0	0	0	0	0	0	1
Napa	n40	1	0	0	1	0	0	1	1
Napa	n40	2	0	0	1	0	0	1	1
Napa	n40	3	0	0	1	0	0	1	1
Napa	n40	5	0	0	1	0	0	1	1
Napa	n40	4	0	0	0	0	0	0	1
Napa	n40	6	0	0	0	0	0	0	1
Napa	n40	7	0	0	0	0	0	0	1
Napa	n40	8	0	0	0	0	0	0	1
Napa	n40	9	0	0	0	0	0	0	1
Napa	n40	10	0	0	0	0	0	0	1
Napa	n40	11	0	0	0	0	0	0	1
Napa	n40	12	0	0	0	0	0	0	1
Napa	n40	13	0	0	0	0	0	0	1
Napa	n40	14	0	0	0	0	0	0	1
Napa	n40	15	0	0	0	0	0	0	1
Napa	n41	1	0	0	1	0	0	1	1
Napa	n41	2	0	0	1	0	0	1	1
Napa	n41	3	0	0	1	0	0	1	1
Napa	n41	4	0	0	1	0	0	1	1
Napa	n41	5	0	0	0	0	0	0	1
Napa	n41	11	0	0	0	0	0	0	1
Napa	n41	12	0	0	0	0	0	0	1
Napa	n41	13	0	0	0	0	0	0	1
Napa	n41	14	0	0	0	0	0	0	1
Napa	n41	15	0	0	0	0	0	0	1
Napa	n41	16	0	0	0	0	0	0	1
Napa	n41	17	0	0	0	0	0	0	1
Napa	n41	18	0	0	0	0	0	0	1
Napa	n41	19	0	0	0	0	0	0	1
Napa	n41	20	0	0	0	0	0	0	1
Napa	n42	1	0	0	0	0	0	0	1
Napa	n42	2	0	0	0	0	0	0	1
Napa	n42	3	0	0	0	0	0	0	1
Napa	n42	4	0	0	0	0	0	0	1
Napa	n42	5	0	0	0	0	0	0	1
Napa	n43	2	0	0	1	0	0	1	1
Napa	n43	4	0	0	1	0	0	1	1
Napa	n43	1	0	0	0	0	0	0	1
Napa	n43	3	0	0	0	0	0	0	1
Napa	n43	5	0	0	0	0	0	0	1
Napa	n43	6	0	0	0	0	0	0	1
Napa	n43	7	0	0	0	0	0	0	1
Napa	n43	8	0	0	0	0	0	0	1
Napa	n43	9	0	0	0	0	0	0	1
Napa	n43	10	0	0	0	0	0	0	1
Napa	n43	11	0	0	0	0	0	0	1
Napa	n43	12	0	0	0	0	0	0	1
Napa	n43	13	0	0	0	0	0	0	1
Napa	n43	14	0	0	0	0	0	0	1
Napa	n43	15	0	0	0	0	0	0	1
Napa	n44	1	0	0	0	0	0	0	1
Napa	n44	2	0	0	0	0	0	0	1
Napa	n44	3	0	0	0	0	0	0	1
Napa	n44	4	0	0	0	0	0	0	1
Napa	n44	5	0	0	0	0	0	0	1
Napa	n44	6	0	0	0	0	0	0	1
Napa	n44	7	0	0	0	0	0	0	1
Napa	n44	8	0	0	0	0	0	0	1
Napa	n44	9	0	0	0	0	0	0	1
Napa	n44	10	0	0	0	0	0	0	1
Napa	n44	11	0	0	0	0	0	0	1
Napa	n44	12	0	0	0	0	0	0	1
Napa	n44	13	0	0	0	0	0	0	1
Napa	n44	14	0	0	0	0	0	0	1
Napa	n44	15	0	0	0	0	0	0	1
Napa	n45	1	0	1	0	0	0	1	1
Napa	n45	4	0	1	0	0	0	1	1
Napa	n45	2	0	0	0	0	0	0	1
Napa	n45	3	0	0	0	0	0	0	1
Napa	n45	5	0	0	0	0	0	0	1
Napa	n46	4	0	1	0	1	1	1	1
Napa	n46	1	0	0	0	0	0	0	1
Napa	n46	2	0	0	0	0	0	0	1
Napa	n46	3	0	0	0	0	0	0	1
Napa	n46	5	0	0	0	0	0	0	1
slo	s1	28	0	1	1	0	1	1	1
slo	s1	17	1	0	1	0	1	1	1
slo	s1	19	1	0	1	0	1	1	1
slo	s1	22	1	0	1	0	1	1	1
slo	s1	25	1	0	1	0	1	1	1
slo	s1	30	1	0	1	0	1	1	1
slo	s1	14	1	0	1	0	1	1	1
slo	s1	1	0	1	0	0	0	1	1
slo	s1	11	0	1	0	0	0	1	1
slo	s1	10	0	1	0	0	0	1	1
slo	s1	4	0	0	1	0	0	1	1
slo	s1	5	0	0	1	0	0	1	1
slo	s1	6	0	0	1	0	0	1	1
slo	s1	13	0	0	1	0	0	1	1
slo	s1	15	0	0	1	0	0	1	1
slo	s1	16	0	0	1	0	0	1	1
slo	s1	18	0	0	1	0	0	1	1
slo	s1	20	0	0	1	0	0	1	1
slo	s1	21	0	0	1	0	0	1	1
slo	s1	23	0	0	1	0	0	1	1
slo	s1	24	0	0	1	0	0	1	1
slo	s1	26	0	0	1	0	0	1	1
slo	s1	27	0	0	1	0	0	1	1
slo	s1	29	0	0	1	0	0	1	1
slo	s1	12	0	0	1	0	0	1	1
slo	s1	7	0	0	0	0	0	0	1
slo	s1	8	0	0	0	0	0	0	1
slo	s1	9	0	0	0	0	0	0	1
slo	s1	2	0	0	0	0	0	0	1
slo	s1	3	0	0	0	0	0	0	1
slo	s2	1	0	0	0	0	0	0	1
slo	s2	2	0	0	0	0	0	0	1
slo	s2	3	0	0	0	0	0	0	1
slo	s2	4	0	0	0	0	0	0	1
slo	s2	5	0	0	0	0	0	0	1
slo	s2	6	0	0	0	0	0	0	1
slo	s2	7	0	0	0	0	0	0	1
slo	s2	8	0	0	0	0	0	0	1
slo	s2	9	0	0	0	0	0	0	1
slo	s2	10	0	0	0	0	0	0	1
slo	s2	11	0	0	0	0	0	0	1
slo	s2	12	0	0	0	0	0	0	1
slo	s2	13	0	0	0	0	0	0	1
slo	s2	14	0	0	0	0	0	0	1
slo	s2	15	0	0	0	0	0	0	1
slo	s2	16	0	0	0	0	0	0	1
slo	s2	17	0	0	0	0	0	0	1
slo	s2	18	0	0	0	0	0	0	1
slo	s2	19	0	0	0	0	0	0	1
slo	s2	20	0	0	0	0	0	0	1
slo	s2	21	0	0	0	0	0	0	1
slo	s2	22	0	0	0	0	0	0	1
slo	s2	23	0	0	0	0	0	0	1
slo	s2	24	0	0	0	0	0	0	1
slo	s2	25	0	0	0	0	0	0	1
slo	s2	26	0	0	0	0	0	0	1
slo	s2	27	0	0	0	0	0	0	1
slo	s2	28	0	0	0	0	0	0	1
slo	s2	29	0	0	0	0	0	0	1
slo	s2	30	0	0	0	0	0	0	1
slo	s3	22	0	0	1	0	0	1	1
slo	s3	25	0	0	1	0	0	1	1
slo	s3	26	0	0	1	0	0	1	1
slo	s3	1	0	0	0	0	0	0	1
slo	s3	2	0	0	0	0	0	0	1
slo	s3	3	0	0	0	0	0	0	1
slo	s3	4	0	0	0	0	0	0	1
slo	s3	5	0	0	0	0	0	0	1
slo	s3	6	0	0	0	0	0	0	1
slo	s3	7	0	0	0	0	0	0	1
slo	s3	8	0	0	0	0	0	0	1
slo	s3	9	0	0	0	0	0	0	1
slo	s3	10	0	0	0	0	0	0	1
slo	s3	11	0	0	0	0	0	0	1
slo	s3	12	0	0	0	0	0	0	1
slo	s3	13	0	0	0	0	0	0	1
slo	s3	14	0	0	0	0	0	0	1
slo	s3	15	0	0	0	0	0	0	1
slo	s3	16	0	0	0	0	0	0	1
slo	s3	17	0	0	0	0	0	0	1
slo	s3	18	0	0	0	0	0	0	1
slo	s3	19	0	0	0	0	0	0	1
slo	s3	20	0	0	0	0	0	0	1
slo	s3	21	0	0	0	0	0	0	1
slo	s3	23	0	0	0	0	0	0	1
slo	s3	24	0	0	0	0	0	0	1
slo	s3	27	0	0	0	0	0	0	1
slo	s3	28	0	0	0	0	0	0	1
slo	s3	29	0	0	0	0	0	0	1
slo	s3	30	0	0	0	0	0	0	1
slo	s4	1	0	0	0	0	0	0	1
slo	s4	2	0	0	0	0	0	0	1
slo	s4	3	0	0	0	0	0	0	1
slo	s4	4	0	0	0	0	0	0	1
slo	s4	5	0	0	0	0	0	0	1
slo	s4	6	0	0	0	0	0	0	1
slo	s4	7	0	0	0	0	0	0	1
slo	s4	8	0	0	0	0	0	0	1
slo	s4	9	0	0	0	0	0	0	1
slo	s4	10	0	0	0	0	0	0	1
slo	s4	11	0	0	0	0	0	0	1
slo	s4	12	0	0	0	0	0	0	1
slo	s4	13	0	0	0	0	0	0	1
slo	s4	14	0	0	0	0	0	0	1
slo	s4	15	0	0	0	0	0	0	1
slo	s4	16	0	0	0	0	0	0	1
slo	s4	17	0	0	0	0	0	0	1
slo	s4	18	0	0	0	0	0	0	1
slo	s4	19	0	0	0	0	0	0	1
slo	s4	20	0	0	0	0	0	0	1
slo	s4	21	0	0	0	0	0	0	1
slo	s4	22	0	0	0	0	0	0	1
slo	s4	23	0	0	0	0	0	0	1
slo	s4	24	0	0	0	0	0	0	1
slo	s4	25	0	0	0	0	0	0	1
slo	s4	26	0	0	0	0	0	0	1
slo	s4	27	0	0	0	0	0	0	1
slo	s4	28	0	0	0	0	0	0	1
slo	s4	29	0	0	0	0	0	0	1
slo	s4	30	0	0	0	0	0	0	1
slo	s5	1	0	0	0	0	0	0	1
slo	s5	2	0	0	0	0	0	0	1
slo	s5	3	0	0	0	0	0	0	1
slo	s5	4	0	0	0	0	0	0	1
slo	s5	5	0	0	0	0	0	0	1
slo	s5	6	0	0	0	0	0	0	1
slo	s5	7	0	0	0	0	0	0	1
slo	s5	8	0	0	0	0	0	0	1
slo	s5	9	0	0	0	0	0	0	1
slo	s5	10	0	0	0	0	0	0	1
slo	s5	11	0	0	0	0	0	0	1
slo	s5	12	0	0	0	0	0	0	1
slo	s5	13	0	0	0	0	0	0	1
slo	s5	14	0	0	0	0	0	0	1
slo	s5	15	0	0	0	0	0	0	1
slo	s5	16	0	0	0	0	0	0	1
slo	s5	17	0	0	0	0	0	0	1
slo	s5	18	0	0	0	0	0	0	1
slo	s5	19	0	0	0	0	0	0	1
slo	s5	20	0	0	0	0	0	0	1
slo	s5	21	0	0	0	0	0	0	1
slo	s5	22	0	0	0	0	0	0	1
slo	s5	23	0	0	0	0	0	0	1
slo	s5	24	0	0	0	0	0	0	1
slo	s5	25	0	0	0	0	0	0	1
slo	s5	26	0	0	0	0	0	0	1
slo	s5	27	0	0	0	0	0	0	1
slo	s5	28	0	0	0	0	0	0	1
slo	s5	29	0	0	0	0	0	0	1

## Sheet: AbbreviationsExplained
Abbreviation	Stands for
amel	Amador/El Dorado, located in Sierra Foothills
slo	San Luis Obispo, located in Central Coast
lodi	Lodi, located in North Central Valley
lr1	GLRaV-1
lr2	GLRaV-2
lr3	GLRaV-3
lr4lv	GLRaV-4LV
lr7	GLRaV-7
